# Supplementary material for: A human antibody against pathologic IAPP aggregates protects beta cells in type 2 diabetes models
Source: Nat Commun. 2023 Oct 9;14:6294. doi: 10.1038/s41467-023-41986-0 (PMC10562398; doi:10.1038/s41467-023-41986-0)
Supplement: Supplementary file 4 — Source Data [file 41467_2023_41986_MOESM4_ESM.xlsx]

## Sheet: Figure 1c
ThioT fluorescence (RFU)
hIAPP	biotin-hIAPP
2.5686	0.0133
2.0295	0.0646
2.0141	0.1458
1.837	0.2585

## Sheet: Figure 1d (left panel)
α-IAPP-O binding to hIAPP (nm)
Time (s)	20 nM			20 nM fitting			10 nM			10 nM fitting			5 nM			5 nM fitting			2.5 nM			2.5 nM fitting			1.25 nM			1.25 nM fitting			0.625 nM			0.625 nM fitting			IgG 20 nM
0	-0.00093	0.002976	0.004533	0	0	0	0.002316	0.001888	0.005165	0	0	0	-0.00052	0.002708	0.003985	0	0	0	-0.00032	0.003915	0.001301	0	0	0	0.000848	0.001284	0.001906	0	0	0	0.001949	0.006143	0.001244	0	0	0	0.003604	0.005213	0.002525
0.2	0.000408	0.003058	0.00514	0.001311	0.000805	0.001079	0.003075	0.002169	0.005118	0.000507	0.000308	0.000363	-0.00056	0.003107	0.004171	0.000214	0.000128	0.000134	0.000167	0.00403	0.001449	0.000104	5.91e-05	5.46e-05	0.001141	0.001254	0.001528	5.08e-05	2.82e-05	2.92e-05	0.002321	0.006044	0.001427	2.51e-05	2.01e-05	1.83e-05	0.004063	0.005487	0.002348
0.4	0.00241	0.003394	0.005449	0.002619	0.001608	0.002155	0.003805	0.002593	0.005118	0.001013	0.000616	0.000726	-0.00027	0.003528	0.003874	0.000427	0.000255	0.000268	0.000862	0.004378	0.001199	0.000208	0.000118	0.000109	0.001657	0.001429	0.000983	0.000102	5.63e-05	5.84e-05	0.002835	0.006103	0.001668	5.03e-05	4.02e-05	3.67e-05	0.004115	0.005702	0.002198
0.6	0.003672	0.003808	0.006025	0.003922	0.00241	0.003228	0.004484	0.003136	0.005064	0.001519	0.000923	0.001089	-7.6e-05	0.00392	0.003869	0.000641	0.000383	0.000402	0.001344	0.004548	0.000886	0.000312	0.000177	0.000164	0.001685	0.001661	0.000726	0.000152	8.45e-05	8.75e-05	0.003155	0.006264	0.001742	7.54e-05	6.02e-05	5.5e-05	0.004391	0.006137	0.001913
0.8	0.005203	0.004095	0.006613	0.005221	0.003209	0.004299	0.00543	0.003519	0.0051	0.002023	0.00123	0.001451	0.000484	0.004006	0.003876	0.000854	0.00051	0.000536	0.002091	0.004428	0.000667	0.000415	0.000236	0.000218	0.001787	0.001679	0.000641	0.000203	0.000113	0.000117	0.003211	0.00628	0.002102	0.0001	8.03e-05	7.33e-05	0.004679	0.006229	0.001863
1	0.006463	0.004841	0.007056	0.006516	0.004006	0.005367	0.005881	0.004299	0.005267	0.002527	0.001536	0.001812	0.000469	0.004106	0.003789	0.001067	0.000638	0.00067	0.002599	0.004794	5.85e-05	0.000519	0.000295	0.000273	0.001689	0.002071	3.45e-05	0.000254	0.000141	0.000146	0.003255	0.006174	0.00239	0.000126	0.0001	9.17e-05	0.004725	0.006649	0.001748
1.2	0.007825	0.005428	0.007757	0.007807	0.004801	0.006433	0.006435	0.004773	0.005475	0.00303	0.001842	0.002173	0.000577	0.004261	0.004125	0.00128	0.000765	0.000803	0.002961	0.004966	-2.2e-05	0.000623	0.000354	0.000327	0.001604	0.002365	-0.00017	0.000304	0.000169	0.000175	0.003276	0.006083	0.002845	0.000151	0.00012	0.00011	0.004861	0.00706	0.001781
1.4	0.009396	0.005819	0.008496	0.009094	0.005595	0.007496	0.00706	0.005483	0.005741	0.003532	0.002148	0.002534	0.001046	0.003974	0.004106	0.001492	0.000892	0.000937	0.003442	0.005268	-0.00047	0.000726	0.000413	0.000382	0.001781	0.002722	-0.00035	0.000355	0.000197	0.000204	0.00344	0.005848	0.003084	0.000176	0.00014	0.000128	0.005018	0.007614	0.00192
1.6	0.011115	0.006883	0.009163	0.010378	0.006386	0.008557	0.007667	0.006137	0.005879	0.004033	0.002453	0.002894	0.001427	0.00447	0.003939	0.001705	0.001019	0.00107	0.003983	0.00567	-0.00059	0.00083	0.000472	0.000436	0.002083	0.003147	-0.0004	0.000406	0.000225	0.000233	0.003329	0.006174	0.002648	0.000201	0.000161	0.000147	0.005538	0.00843	0.002027
1.8	0.012525	0.008245	0.010425	0.011657	0.007176	0.009615	0.008602	0.006614	0.006114	0.004534	0.002758	0.003254	0.001916	0.004962	0.004177	0.001917	0.001146	0.001204	0.004679	0.006105	-0.00031	0.000933	0.000531	0.00049	0.002311	0.003571	-0.00015	0.000456	0.000253	0.000262	0.003197	0.006222	0.00246	0.000226	0.000181	0.000165	0.005776	0.008998	0.002336
2	0.01341	0.009615	0.01158	0.012932	0.007963	0.010671	0.009063	0.007222	0.006445	0.005033	0.003062	0.003613	0.002267	0.005394	0.004637	0.002129	0.001273	0.001337	0.004784	0.006669	-9.9e-05	0.001037	0.000589	0.000545	0.002034	0.003916	0.000263	0.000507	0.000281	0.000291	0.002822	0.006411	0.002389	0.000251	0.000201	0.000183	0.005862	0.009336	0.002874
2.2	0.014585	0.010948	0.013082	0.014203	0.008749	0.011724	0.010189	0.00767	0.00721	0.005532	0.003366	0.003972	0.00306	0.005722	0.005205	0.002341	0.0014	0.00147	0.005076	0.007138	0.000277	0.00114	0.000648	0.000599	0.002609	0.00418	0.001054	0.000558	0.000309	0.000321	0.002963	0.006062	0.002397	0.000276	0.000221	0.000201	0.006704	0.009627	0.003547
2.4	0.015117	0.01174	0.014296	0.015471	0.009532	0.012775	0.010835	0.008389	0.007296	0.00603	0.00367	0.00433	0.003487	0.006171	0.005241	0.002552	0.001527	0.001603	0.005025	0.00762	-0.0001	0.001243	0.000707	0.000653	0.002865	0.004817	0.000735	0.000608	0.000337	0.00035	0.002466	0.006256	0.001676	0.000301	0.000241	0.00022	0.007065	0.010435	0.003069
2.6	0.016207	0.01232	0.015451	0.016734	0.010314	0.013823	0.011079	0.008618	0.007664	0.006527	0.003973	0.004688	0.003804	0.006052	0.005294	0.002764	0.001654	0.001736	0.005008	0.007499	-8.5e-05	0.001347	0.000766	0.000708	0.002972	0.004644	0.000705	0.000659	0.000365	0.000379	0.002103	0.005831	0.001551	0.000326	0.000261	0.000238	0.007523	0.010417	0.003032
2.8	0.01734	0.012721	0.0165	0.017993	0.011094	0.014868	0.011819	0.008963	0.007321	0.007023	0.004276	0.005045	0.004012	0.006099	0.005093	0.002975	0.00178	0.001869	0.004841	0.007348	-0.00033	0.00145	0.000824	0.000762	0.003011	0.004824	7.33e-05	0.000709	0.000393	0.000408	0.002003	0.006245	0.000734	0.000351	0.000281	0.000256	0.007888	0.010741	0.002361
3	0.018135	0.014096	0.017601	0.019249	0.011872	0.015911	0.0122	0.009499	0.007419	0.007519	0.004578	0.005402	0.003743	0.006512	0.004705	0.003186	0.001906	0.002002	0.004929	0.007272	-0.00062	0.001553	0.000883	0.000816	0.002735	0.004791	-7.8e-05	0.00076	0.000422	0.000437	0.002279	0.006291	0.000153	0.000376	0.000301	0.000275	0.007733	0.010562	0.001979
3.2	0.019257	0.01504	0.018815	0.020501	0.012648	0.016952	0.012029	0.00974	0.007871	0.008013	0.00488	0.005759	0.003855	0.007083	0.005071	0.003397	0.002033	0.002135	0.004745	0.006961	-0.00038	0.001656	0.000942	0.00087	0.002529	0.004127	-5.4e-05	0.00081	0.00045	0.000466	0.002394	0.006272	0.000357	0.000401	0.000321	0.000293	0.007755	0.010695	0.001857
3.4	0.02005	0.016159	0.020268	0.021749	0.013422	0.01799	0.012486	0.010515	0.008385	0.008507	0.005182	0.006115	0.003968	0.007859	0.005892	0.003608	0.002159	0.002267	0.004519	0.007224	8.15e-05	0.001759	0.001	0.000924	0.002787	0.004165	0.000442	0.000861	0.000478	0.000495	0.00268	0.006362	0.000969	0.000426	0.000341	0.000311	0.007892	0.011263	0.002143
3.6	0.020771	0.017039	0.02098	0.022993	0.014194	0.019025	0.012779	0.011173	0.008722	0.009	0.005483	0.00647	0.003631	0.008365	0.005511	0.003818	0.002285	0.0024	0.004507	0.007338	0.000115	0.001862	0.001059	0.000979	0.002534	0.003691	0.000262	0.000911	0.000506	0.000524	0.002525	0.006405	0.000908	0.000451	0.000361	0.000329	0.007728	0.011777	0.002428
3.8	0.022104	0.01755	0.022195	0.024233	0.014964	0.020059	0.013552	0.011018	0.008872	0.009492	0.005784	0.006825	0.003981	0.008971	0.005791	0.004028	0.002411	0.002532	0.004759	0.006946	0.000275	0.001965	0.001118	0.001033	0.003145	0.003334	0.000648	0.000962	0.000534	0.000553	0.002684	0.006522	0.001293	0.000476	0.000381	0.000348	0.008128	0.011685	0.002465
4	0.023493	0.018468	0.023439	0.025469	0.015733	0.021089	0.01455	0.011897	0.008637	0.009984	0.006084	0.00718	0.004015	0.009586	0.005149	0.004238	0.002537	0.002664	0.004953	0.006921	-0.00015	0.002068	0.001176	0.001087	0.002998	0.003285	0.000231	0.001012	0.000562	0.000582	0.003239	0.006642	0.000569	0.000501	0.000401	0.000366	0.008293	0.011573	0.001755
4.2	0.024561	0.018956	0.024539	0.026701	0.016499	0.022117	0.015209	0.011122	0.008995	0.010474	0.006384	0.007534	0.003805	0.009211	0.004855	0.004448	0.002663	0.002796	0.004836	0.006453	-0.00013	0.00217	0.001235	0.001141	0.002959	0.002823	-0.00012	0.001062	0.00059	0.000611	0.004085	0.006023	0.0004	0.000526	0.000421	0.000384	0.007852	0.011271	0.001132
4.4	0.02576	0.020039	0.02546	0.02793	0.017264	0.023143	0.015961	0.011412	0.009609	0.010964	0.006684	0.007888	0.004244	0.009494	0.004762	0.004658	0.002789	0.002929	0.005316	0.00652	-0.00041	0.002273	0.001293	0.001195	0.003191	0.002846	-0.00018	0.001113	0.000618	0.00064	0.004539	0.006079	0.000203	0.000551	0.000441	0.000402	0.007337	0.011181	0.000779
4.6	0.026041	0.020923	0.026766	0.029155	0.018027	0.024166	0.01593	0.012293	0.010315	0.011453	0.006983	0.008241	0.004253	0.009768	0.005297	0.004867	0.002915	0.003061	0.005044	0.006611	-0.00039	0.002376	0.001352	0.001249	0.002838	0.002693	-2.8e-05	0.001163	0.000645	0.000669	0.004404	0.0063	0.000434	0.000576	0.000461	0.000421	0.007054	0.01116	0.000737
4.8	0.027064	0.021505	0.027224	0.030376	0.018788	0.025187	0.016394	0.012707	0.010527	0.011941	0.007282	0.008594	0.004528	0.00962	0.005106	0.005076	0.00304	0.003192	0.005373	0.006432	-0.00093	0.002478	0.00141	0.001303	0.002673	0.002481	-0.00019	0.001213	0.000673	0.000698	0.004387	0.005783	0.000495	0.000601	0.000481	0.000439	0.006605	0.010485	0.000654
5	0.027786	0.022305	0.027859	0.031593	0.019547	0.026205	0.01642	0.013087	0.010917	0.012429	0.007581	0.008946	0.004315	0.009322	0.005142	0.005286	0.003166	0.003324	0.005177	0.006646	-0.00124	0.002581	0.001469	0.001357	0.002523	0.002884	-0.00045	0.001264	0.000701	0.000727	0.004248	0.005294	0.000763	0.000626	0.000501	0.000457	0.00594	0.010119	0.000853
5.2	0.029196	0.022797	0.028734	0.032807	0.020304	0.027221	0.017273	0.013005	0.011209	0.012915	0.007879	0.009298	0.004476	0.009158	0.005535	0.005494	0.003291	0.003456	0.005246	0.006565	-0.00124	0.002683	0.001527	0.001411	0.002584	0.002977	-0.00013	0.001314	0.000729	0.000756	0.004248	0.004971	0.000581	0.000651	0.000521	0.000475	0.006159	0.009809	0.00096
5.4	0.030569	0.023284	0.030073	0.034016	0.021059	0.028235	0.01795	0.0135	0.012097	0.013401	0.008176	0.009649	0.004995	0.009168	0.00594	0.005703	0.003416	0.003588	0.005786	0.00701	-0.00085	0.002786	0.001585	0.001465	0.002983	0.003032	0.000482	0.001364	0.000757	0.000785	0.00472	0.004918	0.001183	0.000676	0.000541	0.000494	0.006243	0.009855	0.001817
5.6	0.031926	0.024497	0.030795	0.035222	0.021813	0.029246	0.018744	0.013886	0.012158	0.013886	0.008473	0.01	0.005737	0.009781	0.006082	0.005912	0.003542	0.003719	0.006473	0.007612	-0.00039	0.002888	0.001644	0.001519	0.003279	0.003401	0.00093	0.001415	0.000785	0.000814	0.005091	0.005117	0.000564	0.000701	0.000561	0.000512	0.006476	0.010213	0.001877
5.8	0.033247	0.025221	0.032403	0.036425	0.022564	0.030255	0.020135	0.014158	0.013386	0.01437	0.00877	0.010351	0.006324	0.009822	0.007028	0.00612	0.003667	0.00385	0.007194	0.007942	0.000519	0.00299	0.001702	0.001573	0.003606	0.003505	0.002003	0.001465	0.000813	0.000843	0.005666	0.00475	0.00156	0.000726	0.00058	0.00053	0.006813	0.009702	0.002974
6	0.034396	0.025739	0.033701	0.037623	0.023314	0.031261	0.021084	0.014267	0.014386	0.014853	0.009067	0.010701	0.0069	0.009709	0.007876	0.006328	0.003792	0.003982	0.007359	0.008301	0.00121	0.003093	0.00176	0.001626	0.00379	0.003777	0.002887	0.001515	0.000841	0.000872	0.005986	0.004578	0.002267	0.000751	0.0006	0.000548	0.007247	0.009317	0.003727
6.2	0.035998	0.025958	0.03493	0.038818	0.024062	0.032265	0.022731	0.01419	0.015	0.015336	0.009363	0.01105	0.007662	0.009539	0.008062	0.006536	0.003917	0.004113	0.007616	0.008201	0.001849	0.003195	0.001818	0.00168	0.00451	0.003933	0.00323	0.001565	0.000869	0.0009	0.006288	0.004395	0.002691	0.000776	0.00062	0.000566	0.008149	0.009209	0.003915
6.4	0.037235	0.026132	0.036355	0.040009	0.024808	0.033266	0.023384	0.014587	0.015767	0.015818	0.009659	0.0114	0.008007	0.009458	0.008323	0.006744	0.004041	0.004244	0.007772	0.008614	0.002145	0.003297	0.001877	0.001734	0.004547	0.004191	0.003404	0.001615	0.000897	0.000929	0.00583	0.004982	0.00302	0.000801	0.00064	0.000585	0.008192	0.00949	0.004128
6.6	0.038591	0.026909	0.037222	0.041196	0.025552	0.034265	0.024031	0.015001	0.016384	0.016299	0.009954	0.011748	0.008321	0.009296	0.008828	0.006951	0.004166	0.004375	0.008008	0.008466	0.002405	0.003399	0.001935	0.001788	0.004435	0.004065	0.003696	0.001666	0.000925	0.000958	0.005688	0.005243	0.003229	0.000826	0.00066	0.000603	0.008064	0.009295	0.00435
6.8	0.039641	0.027623	0.037935	0.04238	0.026295	0.035262	0.024754	0.01519	0.016275	0.016779	0.010249	0.012097	0.008309	0.00955	0.008648	0.007158	0.004291	0.004506	0.008284	0.00851	0.002185	0.003501	0.001993	0.001842	0.004205	0.004025	0.003503	0.001716	0.000953	0.000987	0.005659	0.005809	0.00261	0.00085	0.00068	0.000621	0.008153	0.009905	0.004282
7	0.041267	0.028345	0.038647	0.04356	0.027035	0.036256	0.025485	0.015606	0.016776	0.017258	0.010543	0.012444	0.00891	0.009839	0.008846	0.007366	0.004415	0.004637	0.008858	0.008338	0.002223	0.003603	0.002051	0.001895	0.004517	0.004007	0.003586	0.001766	0.00098	0.001016	0.005528	0.006015	0.003086	0.000875	0.0007	0.000639	0.008637	0.010393	0.004279
7.2	0.042882	0.028609	0.039732	0.044737	0.027774	0.037248	0.026427	0.015481	0.016982	0.017737	0.010838	0.012792	0.009803	0.009739	0.009471	0.007573	0.00454	0.004768	0.00901	0.008274	0.002665	0.003705	0.002109	0.001949	0.005363	0.003768	0.003651	0.001816	0.001008	0.001045	0.005502	0.00612	0.00355	0.0009	0.00072	0.000657	0.009163	0.010634	0.004582
7.4	0.044221	0.029366	0.04057	0.045909	0.028511	0.038237	0.027477	0.0162	0.017037	0.018214	0.011131	0.013139	0.010642	0.009973	0.009601	0.007779	0.004664	0.004898	0.009388	0.008493	0.002359	0.003807	0.002167	0.002003	0.005801	0.003984	0.003854	0.001866	0.001036	0.001074	0.005618	0.007172	0.003743	0.000925	0.00074	0.000676	0.009491	0.010882	0.004738
7.6	0.045262	0.029737	0.041183	0.047078	0.029246	0.039224	0.027469	0.016631	0.016632	0.018691	0.011425	0.013485	0.010558	0.010132	0.009515	0.007986	0.004789	0.005029	0.009096	0.008233	0.002202	0.003908	0.002225	0.002056	0.005707	0.003887	0.004046	0.001916	0.001064	0.001103	0.005419	0.007762	0.00353	0.00095	0.00076	0.000694	0.009284	0.011101	0.00445
7.8	0.046525	0.029999	0.042147	0.048244	0.029979	0.040209	0.027713	0.016614	0.016719	0.019168	0.011718	0.013831	0.010934	0.010672	0.009738	0.008192	0.004913	0.005159	0.00902	0.007754	0.002219	0.00401	0.002284	0.00211	0.005746	0.003917	0.004288	0.001966	0.001092	0.001131	0.005301	0.008206	0.00308	0.000975	0.00078	0.000712	0.009492	0.01113	0.003802
8	0.047527	0.031214	0.042954	0.049406	0.030711	0.041191	0.027641	0.017171	0.017123	0.019643	0.01201	0.014177	0.010979	0.01109	0.009484	0.008398	0.005037	0.00529	0.008734	0.008078	0.00199	0.004112	0.002342	0.002164	0.005152	0.004249	0.003832	0.002016	0.00112	0.00116	0.005537	0.008642	0.002524	0.001	0.0008	0.00073	0.009045	0.011709	0.003008
8.2	0.048291	0.032225	0.043829	0.050564	0.031441	0.042171	0.027961	0.016912	0.017683	0.020118	0.012303	0.014522	0.01106	0.010572	0.010263	0.008604	0.005161	0.00542	0.008526	0.007709	0.002141	0.004213	0.0024	0.002217	0.004845	0.00417	0.004103	0.002066	0.001147	0.001189	0.005563	0.008372	0.002782	0.001024	0.000819	0.000748	0.009059	0.012103	0.002898
8.4	0.049029	0.033464	0.045058	0.051719	0.032169	0.043149	0.027986	0.01779	0.018202	0.020591	0.012594	0.014867	0.01148	0.011224	0.010953	0.00881	0.005285	0.00555	0.008435	0.008088	0.002183	0.004315	0.002457	0.002271	0.005109	0.00425	0.00432	0.002116	0.001175	0.001218	0.005068	0.00866	0.002475	0.001049	0.000839	0.000766	0.009357	0.012732	0.003037
8.6	0.049573	0.034445	0.045763	0.05287	0.032895	0.044124	0.027539	0.018724	0.018304	0.021065	0.012886	0.015211	0.011162	0.011621	0.010992	0.009016	0.005409	0.00568	0.00778	0.008304	0.001955	0.004417	0.002515	0.002324	0.004901	0.004516	0.004285	0.002166	0.001203	0.001247	0.004778	0.009099	0.002328	0.001074	0.000859	0.000784	0.009289	0.012838	0.003117
8.8	0.050085	0.035262	0.046283	0.054018	0.033619	0.045097	0.02791	0.018908	0.018362	0.021537	0.013177	0.015555	0.011243	0.011831	0.010794	0.009221	0.005532	0.00581	0.007625	0.008302	0.001508	0.004518	0.002573	0.002378	0.004592	0.004821	0.004428	0.002216	0.001231	0.001275	0.004679	0.008681	0.002075	0.001099	0.000879	0.000803	0.009142	0.012464	0.003423
9	0.050986	0.036091	0.047066	0.055162	0.034342	0.046068	0.028426	0.019484	0.018731	0.022008	0.013468	0.015898	0.011358	0.011685	0.010873	0.009426	0.005656	0.00594	0.007653	0.008348	0.001327	0.004619	0.002631	0.002431	0.004764	0.005318	0.004194	0.002266	0.001258	0.001304	0.004742	0.00836	0.001835	0.001124	0.000899	0.000821	0.009343	0.01274	0.00331
9.2	0.052042	0.036703	0.04803	0.056302	0.035063	0.047036	0.029176	0.019817	0.018961	0.022479	0.013758	0.016241	0.011784	0.01144	0.011094	0.009631	0.005779	0.00607	0.007954	0.008151	0.00121	0.004721	0.002689	0.002485	0.004918	0.00531	0.004302	0.002316	0.001286	0.001333	0.005661	0.007947	0.00114	0.001149	0.000919	0.000839	0.009975	0.012608	0.002963
9.4	0.052798	0.037225	0.049055	0.057439	0.035782	0.048002	0.029405	0.020676	0.019593	0.022949	0.014048	0.016583	0.01191	0.011645	0.01137	0.009836	0.005903	0.006199	0.008304	0.008761	0.001427	0.004822	0.002747	0.002538	0.004979	0.005745	0.004476	0.002366	0.001314	0.001362	0.006285	0.007826	0.001407	0.001173	0.000939	0.000857	0.009981	0.01307	0.003258
9.6	0.053764	0.038359	0.049441	0.058572	0.036499	0.048966	0.030096	0.021581	0.019849	0.023418	0.014337	0.016925	0.012529	0.011915	0.011115	0.010041	0.006026	0.006329	0.008743	0.009417	0.001256	0.004923	0.002805	0.002592	0.005234	0.006363	0.004475	0.002416	0.001342	0.00139	0.007022	0.007788	0.000632	0.001198	0.000959	0.000875	0.01023	0.013813	0.002995
9.8	0.055147	0.038822	0.05096	0.059702	0.037215	0.049928	0.030887	0.021657	0.021131	0.023886	0.014627	0.017267	0.012897	0.011773	0.011564	0.010245	0.006149	0.006458	0.008891	0.009266	0.002211	0.005024	0.002862	0.002645	0.005494	0.006417	0.005209	0.002466	0.001369	0.001419	0.007258	0.007564	0.001431	0.001223	0.000978	0.000893	0.010808	0.013868	0.00381
10	0.056699	0.039608	0.051898	0.060829	0.037928	0.050887	0.031578	0.021599	0.021196	0.024354	0.014915	0.017608	0.01348	0.011733	0.01162	0.01045	0.006273	0.006588	0.009101	0.009554	0.002382	0.005125	0.00292	0.002698	0.005596	0.006651	0.005059	0.002515	0.001397	0.001448	0.007001	0.007788	0.001712	0.001248	0.000998	0.000911	0.010674	0.014267	0.003704
10.2	0.057783	0.040136	0.052519	0.061952	0.03864	0.051844	0.031852	0.021851	0.02151	0.024821	0.015204	0.017949	0.01373	0.01157	0.01133	0.010654	0.006396	0.006717	0.009101	0.009399	0.002599	0.005226	0.002978	0.002752	0.005369	0.006507	0.004762	0.002565	0.001425	0.001477	0.007053	0.0078	0.002035	0.001272	0.001018	0.00093	0.010452	0.014482	0.003672
10.4	0.058752	0.041076	0.053662	0.063071	0.039351	0.052798	0.032386	0.022464	0.022192	0.025287	0.015492	0.018289	0.014178	0.011614	0.01169	0.010858	0.006519	0.006846	0.009612	0.00998	0.00254	0.005327	0.003036	0.002805	0.005253	0.006458	0.004624	0.002615	0.001453	0.001505	0.006723	0.007953	0.002097	0.001297	0.001038	0.000948	0.010427	0.014575	0.004038
10.6	0.059566	0.041998	0.054384	0.064187	0.040059	0.05375	0.033403	0.022773	0.0222	0.025752	0.015779	0.018629	0.014404	0.011658	0.011707	0.011061	0.006642	0.006975	0.009783	0.009936	0.002133	0.005428	0.003093	0.002858	0.005032	0.006268	0.004446	0.002665	0.00148	0.001534	0.006639	0.007547	0.001796	0.001322	0.001058	0.000966	0.010137	0.014382	0.003818
10.8	0.060825	0.041407	0.054811	0.0653	0.040766	0.0547	0.03441	0.022142	0.021877	0.026217	0.016067	0.018968	0.014895	0.011177	0.011577	0.011265	0.006764	0.007104	0.010626	0.009387	0.001666	0.005529	0.003151	0.002911	0.004981	0.005627	0.003848	0.002715	0.001508	0.001563	0.006447	0.006791	0.001383	0.001347	0.001078	0.000984	0.010552	0.01385	0.003461
11	0.062162	0.041377	0.05538	0.066409	0.041471	0.055648	0.035197	0.022272	0.021991	0.026681	0.016353	0.019307	0.015616	0.011475	0.011539	0.011468	0.006887	0.007233	0.011139	0.00961	0.001279	0.00563	0.003208	0.002965	0.005387	0.005431	0.003456	0.002764	0.001536	0.001591	0.00662	0.006609	0.001492	0.001371	0.001097	0.001002	0.011117	0.013597	0.003681
11.2	0.063124	0.041553	0.05634	0.067514	0.042174	0.056593	0.035254	0.022208	0.022299	0.027144	0.01664	0.019646	0.015714	0.011175	0.011676	0.011671	0.00701	0.007362	0.010598	0.009197	0.001283	0.005731	0.003266	0.003018	0.005382	0.004894	0.003461	0.002814	0.001563	0.00162	0.006458	0.005989	0.00169	0.001396	0.001117	0.00102	0.010545	0.012647	0.004034
11.4	0.06457	0.041719	0.057055	0.068617	0.042876	0.057537	0.035771	0.02262	0.022668	0.027606	0.016926	0.019984	0.016302	0.011698	0.011957	0.011874	0.007132	0.007491	0.011115	0.009146	0.000996	0.005831	0.003324	0.003071	0.005248	0.004459	0.003473	0.002864	0.001591	0.001649	0.006979	0.006126	0.001751	0.001421	0.001137	0.001038	0.010794	0.012337	0.004181
11.6	0.065628	0.041721	0.058147	0.069715	0.043576	0.058477	0.035654	0.022428	0.022356	0.028067	0.017212	0.020321	0.016105	0.012162	0.012675	0.012077	0.007255	0.007619	0.010693	0.0093	0.001391	0.005932	0.003381	0.003124	0.004759	0.003944	0.00372	0.002913	0.001619	0.001677	0.006919	0.005638	0.001686	0.001446	0.001157	0.001056	0.011137	0.012076	0.004143
11.8	0.066563	0.042629	0.059301	0.070811	0.044274	0.059416	0.03615	0.022415	0.022984	0.028528	0.017497	0.020659	0.016637	0.012808	0.013018	0.01228	0.007377	0.007748	0.010941	0.009252	0.002056	0.006033	0.003439	0.003177	0.004757	0.003776	0.003837	0.002963	0.001646	0.001706	0.006798	0.005597	0.001648	0.00147	0.001177	0.001074	0.011297	0.012021	0.004526
12	0.067606	0.043956	0.060011	0.071903	0.04497	0.060353	0.036414	0.022898	0.023168	0.028988	0.017782	0.020995	0.016703	0.013194	0.013167	0.012482	0.007499	0.007876	0.010482	0.009707	0.00185	0.006133	0.003496	0.00323	0.004386	0.004031	0.003645	0.003013	0.001674	0.001735	0.007045	0.005625	0.00155	0.001495	0.001196	0.001092	0.011307	0.012222	0.004601
12.2	0.068374	0.044745	0.060934	0.072991	0.045665	0.061287	0.036675	0.023375	0.0235	0.029447	0.018067	0.021332	0.016325	0.0134	0.0132	0.012684	0.007621	0.008005	0.010449	0.009786	0.002131	0.006234	0.003554	0.003284	0.004213	0.003829	0.004064	0.003062	0.001702	0.001763	0.006707	0.005577	0.001853	0.00152	0.001216	0.00111	0.011584	0.01266	0.004562
12.4	0.069102	0.045318	0.061825	0.074077	0.046358	0.062219	0.036722	0.023633	0.024025	0.029906	0.018351	0.021668	0.016536	0.013931	0.013205	0.012886	0.007743	0.008133	0.010308	0.01008	0.00257	0.006334	0.003611	0.003337	0.004425	0.003749	0.003935	0.003112	0.001729	0.001792	0.00664	0.005976	0.002157	0.001544	0.001236	0.001128	0.011728	0.012607	0.004862
12.6	0.069751	0.046012	0.062904	0.075159	0.04705	0.063148	0.037151	0.024043	0.02464	0.030363	0.018635	0.022003	0.016032	0.014126	0.013221	0.013088	0.007865	0.008261	0.009864	0.010109	0.002595	0.006434	0.003668	0.00339	0.004313	0.004014	0.004136	0.003161	0.001757	0.001821	0.006566	0.006142	0.002433	0.001569	0.001256	0.001146	0.011376	0.012379	0.004823
12.8	0.070852	0.046043	0.063671	0.076237	0.047739	0.064076	0.037956	0.024521	0.025222	0.03082	0.018918	0.022338	0.016454	0.014029	0.013648	0.01329	0.007987	0.008389	0.009695	0.009836	0.002758	0.006535	0.003726	0.003443	0.004348	0.003626	0.004152	0.003211	0.001784	0.001849	0.006599	0.005806	0.002544	0.001594	0.001275	0.001165	0.011027	0.011788	0.004998
13	0.072181	0.046987	0.063882	0.077312	0.048427	0.065001	0.038596	0.025687	0.025311	0.031276	0.019202	0.022673	0.016835	0.01426	0.013599	0.013491	0.008109	0.008517	0.009849	0.00998	0.002481	0.006635	0.003783	0.003496	0.004541	0.004053	0.003655	0.003261	0.001812	0.001878	0.006813	0.006187	0.002044	0.001618	0.001295	0.001183	0.011107	0.012469	0.004287
13.2	0.072842	0.047625	0.064986	0.078384	0.049113	0.065924	0.038639	0.026229	0.025734	0.031732	0.019484	0.023007	0.017025	0.014384	0.013723	0.013692	0.008231	0.008645	0.009648	0.009892	0.00287	0.006735	0.00384	0.003549	0.004738	0.004339	0.003842	0.00331	0.00184	0.001906	0.006793	0.006581	0.002344	0.001643	0.001315	0.001201	0.010795	0.012586	0.004125
13.4	0.073894	0.048794	0.06528	0.079453	0.049798	0.066845	0.038699	0.027484	0.026303	0.032186	0.019767	0.023341	0.017302	0.015426	0.013422	0.013893	0.008352	0.008773	0.009496	0.010847	0.0029	0.006835	0.003898	0.003602	0.005039	0.005097	0.003741	0.00336	0.001867	0.001935	0.006744	0.007202	0.002151	0.001668	0.001335	0.001219	0.010618	0.013841	0.003716
13.6	0.07534	0.049844	0.065962	0.080518	0.050481	0.067763	0.03928	0.02811	0.026821	0.03264	0.020049	0.023674	0.018044	0.016082	0.013706	0.014094	0.008474	0.008901	0.009417	0.011231	0.003329	0.006935	0.003955	0.003655	0.005842	0.005256	0.004361	0.003409	0.001895	0.001964	0.006833	0.008296	0.002218	0.001692	0.001355	0.001237	0.010543	0.014569	0.003729
13.8	0.076968	0.050512	0.067165	0.08158	0.051162	0.06868	0.039102	0.028185	0.027318	0.033093	0.02033	0.024007	0.018675	0.016133	0.014132	0.014295	0.008595	0.009028	0.009113	0.011252	0.003828	0.007035	0.004012	0.003707	0.005907	0.005529	0.005149	0.003459	0.001922	0.001992	0.006468	0.00835	0.002702	0.001717	0.001374	0.001255	0.010287	0.014861	0.003933
14	0.077918	0.05167	0.06795	0.082639	0.051842	0.069594	0.039473	0.028861	0.027497	0.033546	0.020612	0.024339	0.019066	0.016464	0.01463	0.014496	0.008717	0.009156	0.00931	0.011829	0.003715	0.007135	0.004069	0.00376	0.006045	0.005837	0.005279	0.003508	0.00195	0.002021	0.006241	0.00876	0.00297	0.001742	0.001394	0.001273	0.009787	0.015497	0.004049
14.2	0.07829	0.052028	0.068609	0.083694	0.05252	0.070506	0.039359	0.02891	0.028034	0.033997	0.020892	0.024671	0.019327	0.016094	0.014993	0.014696	0.008838	0.009283	0.009356	0.011238	0.003809	0.007235	0.004127	0.003813	0.006146	0.005881	0.005489	0.003557	0.001977	0.002049	0.006109	0.008336	0.003093	0.001766	0.001414	0.001291	0.009538	0.014725	0.004124
14.4	0.079068	0.052515	0.069451	0.084746	0.053196	0.071416	0.040346	0.02912	0.028046	0.034448	0.021173	0.025003	0.01935	0.015853	0.015321	0.014896	0.008959	0.00941	0.00955	0.010902	0.003547	0.007335	0.004184	0.003866	0.006249	0.006056	0.005362	0.003607	0.002005	0.002078	0.005676	0.008114	0.002443	0.001791	0.001433	0.001309	0.009207	0.014281	0.00414
14.6	0.079834	0.052974	0.070179	0.085795	0.05387	0.072324	0.041042	0.029053	0.028267	0.034899	0.021453	0.025334	0.019621	0.015527	0.015387	0.015096	0.00908	0.009538	0.009935	0.010336	0.003233	0.007435	0.004241	0.003919	0.006594	0.005967	0.006023	0.003656	0.002032	0.002106	0.005889	0.007332	0.002445	0.001815	0.001453	0.001327	0.008691	0.013796	0.004314
14.8	0.080565	0.05314	0.070623	0.086841	0.054543	0.073229	0.041333	0.028809	0.028312	0.035348	0.021733	0.025665	0.019537	0.015068	0.015474	0.015296	0.009201	0.009665	0.01057	0.010156	0.002881	0.007534	0.004298	0.003972	0.006552	0.005793	0.005871	0.003706	0.00206	0.002135	0.005608	0.007002	0.002046	0.00184	0.001473	0.001345	0.008801	0.013347	0.004442
15	0.081498	0.053842	0.071742	0.087883	0.055214	0.074133	0.041852	0.028971	0.02871	0.035797	0.022012	0.025995	0.019784	0.015159	0.015583	0.015495	0.009322	0.009792	0.011186	0.010053	0.002621	0.007634	0.004355	0.004024	0.006798	0.005541	0.00592	0.003755	0.002087	0.002163	0.005783	0.007124	0.002288	0.001865	0.001493	0.001363	0.009314	0.013172	0.00501
15.2	0.082662	0.054658	0.07272	0.088922	0.055884	0.075034	0.042297	0.029392	0.029249	0.036245	0.022291	0.026325	0.020069	0.015072	0.015934	0.015695	0.009443	0.009919	0.011378	0.009758	0.002759	0.007734	0.004412	0.004077	0.006707	0.005958	0.00579	0.003804	0.002115	0.002192	0.005892	0.00656	0.002505	0.001889	0.001512	0.001381	0.009483	0.01331	0.005452
15.4	0.084222	0.055106	0.073611	0.089958	0.056552	0.075933	0.043481	0.029249	0.028899	0.036692	0.02257	0.026655	0.020447	0.015492	0.016618	0.015894	0.009564	0.010045	0.01249	0.009819	0.002728	0.007833	0.004469	0.00413	0.006797	0.006142	0.005794	0.003854	0.002142	0.00222	0.006565	0.006367	0.00256	0.001914	0.001532	0.001399	0.010421	0.013217	0.005494
15.6	0.085175	0.055382	0.074955	0.090991	0.057218	0.07683	0.04396	0.029135	0.028678	0.037138	0.022848	0.026984	0.02045	0.015146	0.017027	0.016093	0.009684	0.010172	0.012684	0.009514	0.003183	0.007933	0.004526	0.004182	0.006657	0.005856	0.006172	0.003903	0.00217	0.002249	0.006615	0.006016	0.002756	0.001938	0.001552	0.001417	0.011019	0.012638	0.00582
15.8	0.086333	0.056377	0.075694	0.09202	0.057883	0.077724	0.044292	0.029836	0.028891	0.037584	0.023126	0.027312	0.02099	0.015408	0.016918	0.016292	0.009805	0.010299	0.013159	0.009451	0.003252	0.008032	0.004583	0.004235	0.006774	0.006331	0.006323	0.003952	0.002197	0.002277	0.007039	0.00622	0.00254	0.001963	0.001571	0.001435	0.011276	0.012836	0.006127
16	0.087619	0.057236	0.076561	0.093047	0.058546	0.078617	0.044789	0.030284	0.029026	0.038029	0.023404	0.02764	0.021107	0.015798	0.0168	0.016491	0.009925	0.010425	0.013139	0.009976	0.002984	0.008132	0.00464	0.004288	0.006498	0.006927	0.006218	0.004001	0.002225	0.002306	0.007543	0.005973	0.002466	0.001988	0.001591	0.001453	0.011781	0.01311	0.005955
16.2	0.088498	0.057654	0.077537	0.09407	0.059207	0.079507	0.045005	0.030337	0.029496	0.038473	0.023681	0.027968	0.020808	0.015483	0.016954	0.016689	0.010045	0.010552	0.01325	0.009727	0.003442	0.008231	0.004697	0.00434	0.006112	0.006651	0.006645	0.004051	0.002252	0.002334	0.007439	0.005657	0.003195	0.002012	0.001611	0.001471	0.011733	0.01304	0.006086
16.4	0.089424	0.058045	0.078566	0.09509	0.059867	0.080396	0.045765	0.030013	0.029962	0.038917	0.023958	0.028295	0.021262	0.015235	0.017282	0.016887	0.010166	0.010678	0.013271	0.009483	0.003598	0.00833	0.004754	0.004393	0.005874	0.006518	0.006762	0.0041	0.00228	0.002362	0.007857	0.005187	0.003795	0.002037	0.001631	0.001489	0.011965	0.012842	0.006456
16.6	0.090376	0.05891	0.079371	0.096107	0.060525	0.081282	0.046726	0.030474	0.030234	0.039359	0.024234	0.028622	0.021276	0.015235	0.017533	0.017085	0.010286	0.010805	0.013159	0.009588	0.003525	0.008429	0.004811	0.004445	0.005775	0.006353	0.00669	0.004149	0.002307	0.002391	0.008048	0.004991	0.003712	0.002061	0.00165	0.001507	0.011813	0.012844	0.006404
16.8	0.091375	0.059202	0.079776	0.09712	0.061182	0.082166	0.047172	0.031051	0.030578	0.039802	0.024511	0.028949	0.021385	0.015411	0.017715	0.017283	0.010406	0.010931	0.013112	0.009613	0.003518	0.008529	0.004868	0.004498	0.005412	0.005917	0.006608	0.004198	0.002335	0.002419	0.008063	0.004642	0.003791	0.002086	0.00167	0.001525	0.011901	0.012756	0.006631
17	0.092067	0.060327	0.080232	0.098131	0.061837	0.083048	0.047332	0.032088	0.03062	0.040243	0.024786	0.029275	0.021692	0.015936	0.017457	0.017481	0.010526	0.011057	0.013026	0.010358	0.003696	0.008628	0.004924	0.00455	0.005423	0.006305	0.006215	0.004247	0.002362	0.002448	0.007881	0.005437	0.003546	0.00211	0.00169	0.001543	0.012086	0.013679	0.006258
17.2	0.092649	0.060948	0.081255	0.099138	0.06249	0.083928	0.04735	0.032607	0.031239	0.040683	0.025062	0.029601	0.022028	0.016345	0.017181	0.017679	0.010646	0.011183	0.013074	0.010671	0.003882	0.008727	0.004981	0.004603	0.00548	0.006159	0.006096	0.004297	0.002389	0.002476	0.007597	0.005625	0.004012	0.002135	0.001709	0.001561	0.011943	0.013901	0.006017
17.4	0.09377	0.061463	0.081676	0.100142	0.063142	0.084805	0.048066	0.033258	0.031719	0.041123	0.025337	0.029926	0.022521	0.017034	0.017106	0.017876	0.010766	0.011309	0.013237	0.011321	0.003627	0.008826	0.005038	0.004655	0.005513	0.005931	0.005938	0.004346	0.002417	0.002505	0.007758	0.005937	0.00366	0.002159	0.001729	0.001578	0.012144	0.014533	0.005735
17.6	0.094987	0.061953	0.082773	0.101144	0.063792	0.085681	0.048589	0.03318	0.032177	0.041562	0.025611	0.030251	0.022508	0.017402	0.017615	0.018073	0.010885	0.011435	0.012886	0.01153	0.003723	0.008925	0.005095	0.004708	0.005365	0.005373	0.006013	0.004395	0.002444	0.002533	0.00762	0.006358	0.004041	0.002184	0.001749	0.001596	0.011943	0.014908	0.006122
17.8	0.095419	0.062605	0.083964	0.102142	0.064441	0.086554	0.048387	0.033501	0.033087	0.042001	0.025886	0.030575	0.022461	0.017174	0.018077	0.01827	0.011005	0.01156	0.0126	0.011726	0.004155	0.009023	0.005151	0.00476	0.004665	0.005328	0.006217	0.004444	0.002472	0.002561	0.007284	0.00606	0.004104	0.002208	0.001768	0.001614	0.011481	0.015255	0.006282
18	0.095991	0.063341	0.084556	0.103137	0.065088	0.087426	0.049183	0.033922	0.033199	0.042439	0.02616	0.030899	0.022333	0.017413	0.018445	0.018467	0.011125	0.011686	0.012457	0.012116	0.004193	0.009122	0.005208	0.004813	0.004699	0.005475	0.005575	0.004493	0.002499	0.00259	0.007027	0.006585	0.003879	0.002233	0.001788	0.001632	0.01096	0.015763	0.006492
18.2	0.097112	0.063351	0.085546	0.104129	0.065733	0.088295	0.049827	0.033806	0.034024	0.042876	0.026433	0.031223	0.022328	0.016634	0.018981	0.018664	0.011244	0.011811	0.01231	0.011611	0.004699	0.009221	0.005265	0.004865	0.00492	0.005055	0.005887	0.004542	0.002526	0.002618	0.006924	0.006516	0.003968	0.002257	0.001807	0.00165	0.010676	0.014731	0.006472
18.4	0.09797	0.064164	0.086432	0.105117	0.066377	0.089163	0.050344	0.033914	0.034229	0.043312	0.026706	0.031546	0.022022	0.016698	0.018974	0.01886	0.011363	0.011937	0.012543	0.011517	0.00461	0.00932	0.005321	0.004917	0.00532	0.005148	0.006055	0.004591	0.002554	0.002646	0.006639	0.006922	0.003537	0.002282	0.001827	0.001668	0.009805	0.015157	0.006519
18.6	0.098953	0.065062	0.087279	0.106103	0.067019	0.090028	0.050796	0.034294	0.034727	0.043747	0.026979	0.031869	0.022676	0.017075	0.019364	0.019056	0.011483	0.012062	0.013183	0.011663	0.004711	0.009418	0.005378	0.00497	0.005979	0.005322	0.006263	0.00464	0.002581	0.002675	0.006626	0.007302	0.003776	0.002306	0.001847	0.001686	0.009838	0.015086	0.006889
18.8	0.099746	0.065495	0.088116	0.107086	0.067659	0.090891	0.051191	0.034809	0.034777	0.044182	0.027252	0.032191	0.022566	0.017322	0.019595	0.019252	0.011602	0.012187	0.013231	0.012447	0.004455	0.009517	0.005435	0.005022	0.005732	0.005637	0.005975	0.004689	0.002608	0.002703	0.006275	0.008379	0.003364	0.002331	0.001866	0.001704	0.00994	0.01507	0.006492
19	0.101141	0.065902	0.089262	0.108065	0.068299	0.091752	0.051932	0.035211	0.035136	0.044616	0.027524	0.032513	0.023323	0.017622	0.019944	0.019448	0.011721	0.012313	0.013811	0.012336	0.004476	0.009616	0.005491	0.005074	0.006025	0.005814	0.005998	0.004738	0.002636	0.002731	0.006754	0.008906	0.003578	0.002355	0.001886	0.001722	0.01047	0.01509	0.006514
19.2	0.102826	0.066618	0.090073	0.109042	0.068936	0.092611	0.052419	0.035709	0.035104	0.04505	0.027796	0.032834	0.023613	0.018201	0.019954	0.019644	0.01184	0.012438	0.014146	0.012637	0.004222	0.009714	0.005548	0.005126	0.0065	0.00638	0.006022	0.004787	0.002663	0.00276	0.006635	0.008878	0.003302	0.002379	0.001906	0.00174	0.010766	0.015427	0.006292
19.4	0.10415	0.066558	0.091116	0.110016	0.069572	0.093468	0.052869	0.035501	0.034749	0.045482	0.028067	0.033155	0.023673	0.018221	0.020157	0.01984	0.011959	0.012563	0.014727	0.01249	0.004236	0.009812	0.005604	0.005179	0.007049	0.006062	0.006335	0.004836	0.00269	0.002788	0.006901	0.008991	0.002926	0.002404	0.001925	0.001758	0.011425	0.014826	0.006087
19.6	0.105586	0.066608	0.092114	0.110986	0.070206	0.094323	0.053302	0.036023	0.035003	0.045914	0.028338	0.033476	0.024164	0.018418	0.02004	0.020035	0.012078	0.012688	0.015033	0.012582	0.004315	0.009911	0.005661	0.005231	0.007962	0.006049	0.00642	0.004885	0.002718	0.002816	0.007209	0.009295	0.003115	0.002428	0.001945	0.001776	0.011789	0.014956	0.006141
19.8	0.107673	0.067596	0.093016	0.111954	0.070839	0.095176	0.054014	0.036493	0.034902	0.046345	0.028609	0.033796	0.0248	0.018789	0.019769	0.02023	0.012196	0.012812	0.015202	0.013255	0.003998	0.010009	0.005717	0.005283	0.008694	0.006607	0.006662	0.004934	0.002745	0.002844	0.008101	0.009353	0.002944	0.002453	0.001964	0.001793	0.012029	0.015273	0.006215
20	0.108728	0.067696	0.094039	0.112918	0.07147	0.096026	0.054694	0.036278	0.034839	0.046776	0.028879	0.034116	0.025179	0.018781	0.01989	0.020425	0.012315	0.012937	0.015361	0.013284	0.003997	0.010107	0.005773	0.005335	0.008845	0.006885	0.006968	0.004983	0.002772	0.002873	0.008714	0.009056	0.003061	0.002477	0.001984	0.001811	0.011772	0.015334	0.006208
20.2	0.109566	0.068441	0.094968	0.11388	0.0721	0.096875	0.054657	0.036267	0.034691	0.047206	0.029149	0.034435	0.025091	0.019007	0.019351	0.02062	0.012434	0.013062	0.015495	0.013112	0.003968	0.010206	0.00583	0.005387	0.008912	0.00709	0.007055	0.005032	0.002799	0.002901	0.009214	0.008853	0.003181	0.002501	0.002004	0.001829	0.011893	0.015511	0.005926
20.4	0.110404	0.069211	0.095713	0.114839	0.072728	0.097722	0.055426	0.036045	0.034677	0.047635	0.029419	0.034754	0.025394	0.019225	0.019219	0.020815	0.012552	0.013186	0.016228	0.01318	0.0036	0.010304	0.005886	0.005439	0.00943	0.007415	0.006787	0.00508	0.002827	0.002929	0.009583	0.008675	0.002811	0.002526	0.002023	0.001847	0.012478	0.015802	0.005458
20.6	0.111099	0.070263	0.096582	0.115794	0.073355	0.098567	0.055635	0.037145	0.034761	0.048063	0.029688	0.035073	0.025363	0.020152	0.019258	0.021009	0.01267	0.013311	0.016273	0.013953	0.003561	0.010402	0.005943	0.005491	0.009765	0.007967	0.006255	0.005129	0.002854	0.002958	0.009767	0.008776	0.002371	0.00255	0.002043	0.001865	0.012605	0.016496	0.005288
20.8	0.111771	0.070907	0.097972	0.116747	0.07398	0.099409	0.055579	0.03728	0.035187	0.048491	0.029957	0.035391	0.025275	0.020453	0.019257	0.021203	0.012789	0.013435	0.016086	0.013936	0.003579	0.0105	0.005999	0.005543	0.00951	0.008334	0.00643	0.005178	0.002881	0.002986	0.00986	0.008421	0.002597	0.002575	0.002062	0.001883	0.012863	0.016779	0.005474
21	0.112208	0.071545	0.099274	0.117697	0.074603	0.10025	0.055308	0.037659	0.035282	0.048918	0.030226	0.035709	0.025651	0.020879	0.019477	0.021397	0.012907	0.013559	0.015955	0.014133	0.004057	0.010598	0.006055	0.005595	0.009259	0.008413	0.006382	0.005227	0.002908	0.003014	0.0096	0.008596	0.002747	0.002599	0.002082	0.001901	0.012782	0.017063	0.005515
21.2	0.113015	0.072213	0.100257	0.118644	0.075225	0.101088	0.055545	0.037486	0.035912	0.049344	0.030494	0.036026	0.02563	0.021181	0.019688	0.021591	0.013025	0.013683	0.016192	0.014356	0.004065	0.010696	0.006111	0.005647	0.008831	0.008192	0.006717	0.005276	0.002936	0.003042	0.00973	0.0081	0.003544	0.002623	0.002101	0.001919	0.012821	0.017243	0.005792
21.4	0.113996	0.0726	0.101208	0.119587	0.075846	0.101925	0.056518	0.037395	0.036729	0.04977	0.030762	0.036343	0.025781	0.021044	0.020347	0.021785	0.013143	0.013808	0.016334	0.014188	0.00463	0.010794	0.006168	0.005699	0.008827	0.007908	0.006949	0.005324	0.002963	0.00307	0.010239	0.007645	0.003876	0.002648	0.002121	0.001936	0.013272	0.017382	0.006132
21.6	0.114658	0.073453	0.101959	0.120528	0.076465	0.10276	0.057084	0.037255	0.03723	0.050194	0.031029	0.03666	0.026012	0.020917	0.020499	0.021979	0.013261	0.013931	0.015982	0.013738	0.004825	0.010892	0.006224	0.005751	0.008342	0.007634	0.007197	0.005373	0.00299	0.003099	0.010003	0.007273	0.004329	0.002672	0.002141	0.001954	0.012851	0.0176	0.005901
21.8	0.114965	0.073972	0.102384	0.121466	0.077082	0.103592	0.057171	0.037061	0.038052	0.050619	0.031297	0.036976	0.026069	0.020386	0.020756	0.022172	0.013379	0.014055	0.015906	0.013451	0.005013	0.010989	0.00628	0.005803	0.007846	0.007498	0.007659	0.005422	0.003017	0.003127	0.009593	0.006835	0.004251	0.002696	0.00216	0.001972	0.012314	0.017218	0.006115
22	0.115819	0.074694	0.102668	0.122402	0.077698	0.104423	0.057953	0.037573	0.03831	0.051042	0.031563	0.037292	0.026554	0.021095	0.020752	0.022365	0.013497	0.014179	0.015935	0.013836	0.004655	0.011087	0.006336	0.005855	0.007661	0.007848	0.007435	0.00547	0.003044	0.003155	0.00956	0.007232	0.004388	0.002721	0.00218	0.00199	0.012094	0.017467	0.00608
22.2	0.116821	0.075149	0.103374	0.123334	0.078312	0.105252	0.058786	0.038222	0.03956	0.051465	0.03183	0.037607	0.026958	0.021169	0.020977	0.022558	0.013614	0.014303	0.01605	0.013528	0.005084	0.011185	0.006392	0.005907	0.00787	0.00772	0.0082	0.005519	0.003072	0.003183	0.00975	0.007511	0.004573	0.002745	0.002199	0.002008	0.012354	0.017115	0.005937
22.4	0.11736	0.07601	0.103062	0.124263	0.078925	0.106078	0.058996	0.038432	0.0395	0.051887	0.032096	0.037922	0.027262	0.021782	0.020612	0.022751	0.013732	0.014426	0.016276	0.01328	0.004277	0.011282	0.006449	0.005959	0.008164	0.007994	0.007852	0.005568	0.003099	0.003211	0.009628	0.007945	0.00398	0.002769	0.002219	0.002026	0.012277	0.017246	0.005499
22.6	0.118236	0.07626	0.103526	0.12519	0.079537	0.106903	0.059588	0.039356	0.039936	0.052308	0.032362	0.038237	0.027985	0.021952	0.020897	0.022944	0.013849	0.01455	0.01632	0.013055	0.004187	0.01138	0.006505	0.006011	0.007887	0.007996	0.007803	0.005616	0.003126	0.003239	0.009516	0.008083	0.004245	0.002794	0.002238	0.002043	0.012765	0.016853	0.005418
22.8	0.119006	0.076297	0.104199	0.126113	0.080147	0.107726	0.059892	0.039625	0.040148	0.052729	0.032627	0.038551	0.027867	0.022237	0.021005	0.023136	0.013967	0.014673	0.016087	0.013475	0.004116	0.011477	0.006561	0.006063	0.007623	0.007564	0.007536	0.005665	0.003153	0.003268	0.00939	0.008593	0.004124	0.002818	0.002258	0.002061	0.012821	0.016566	0.005062
23	0.120149	0.076585	0.104836	0.127034	0.080755	0.108547	0.060654	0.03985	0.040328	0.053149	0.032892	0.038864	0.02859	0.022566	0.0209	0.023329	0.014084	0.014797	0.016582	0.013467	0.003639	0.011575	0.006617	0.006114	0.008051	0.006891	0.007318	0.005714	0.00318	0.003296	0.009447	0.008296	0.004463	0.002842	0.002277	0.002079	0.01311	0.016398	0.005312
23.2	0.121494	0.077072	0.10538	0.127952	0.081362	0.109365	0.061277	0.040206	0.040304	0.053568	0.033157	0.039178	0.028823	0.02294	0.020865	0.023521	0.014201	0.01492	0.016883	0.013797	0.003446	0.011672	0.006673	0.006166	0.008779	0.006739	0.007296	0.005762	0.003207	0.003324	0.009119	0.008502	0.004118	0.002867	0.002297	0.002097	0.013565	0.016693	0.005167
23.4	0.122307	0.07706	0.105998	0.128867	0.081967	0.110182	0.06168	0.040436	0.040625	0.053987	0.033421	0.03949	0.029327	0.022753	0.021102	0.023713	0.014318	0.015043	0.016972	0.013479	0.003749	0.011769	0.006729	0.006218	0.009343	0.00613	0.007131	0.005811	0.003235	0.003352	0.009537	0.008778	0.004088	0.002891	0.002316	0.002115	0.013549	0.016265	0.005347
23.6	0.12352	0.077337	0.106759	0.129779	0.082571	0.110997	0.062566	0.040719	0.041088	0.054405	0.033685	0.039803	0.029726	0.022912	0.021173	0.023904	0.014435	0.015166	0.017202	0.013986	0.003644	0.011867	0.006785	0.00627	0.01023	0.005922	0.006855	0.005859	0.003262	0.00338	0.009618	0.008672	0.00405	0.002915	0.002336	0.002133	0.013584	0.015799	0.005254
23.8	0.124475	0.077895	0.108058	0.130688	0.083174	0.11181	0.062646	0.040973	0.041432	0.054822	0.033949	0.040115	0.029802	0.022556	0.021211	0.024096	0.014552	0.015289	0.017238	0.014086	0.003712	0.011964	0.006841	0.006321	0.009869	0.005977	0.007265	0.005908	0.003289	0.003408	0.009711	0.008423	0.003881	0.00294	0.002355	0.00215	0.013373	0.015199	0.00572
24	0.12437	0.078109	0.108955	0.131595	0.083775	0.112621	0.062182	0.041317	0.041539	0.055238	0.034212	0.040427	0.029575	0.023186	0.021682	0.024287	0.014669	0.015412	0.016861	0.014334	0.004172	0.012061	0.006896	0.006373	0.009464	0.006205	0.007346	0.005956	0.003316	0.003436	0.00914	0.008734	0.003386	0.002964	0.002375	0.002168	0.012662	0.01522	0.005633
24.2	0.125274	0.079245	0.109968	0.132499	0.084374	0.11343	0.062595	0.041814	0.041626	0.055654	0.034475	0.040738	0.030053	0.023825	0.021171	0.024479	0.014786	0.015535	0.01715	0.014605	0.003892	0.012158	0.006952	0.006425	0.00968	0.007163	0.00702	0.006005	0.003343	0.003464	0.009211	0.008763	0.002827	0.002988	0.002394	0.002186	0.01342	0.015731	0.005572
24.4	0.125767	0.080187	0.111125	0.1334	0.084972	0.114237	0.062575	0.042609	0.042121	0.056069	0.034738	0.041049	0.029879	0.0244	0.021996	0.02467	0.014903	0.015658	0.017023	0.014886	0.004385	0.012255	0.007008	0.006476	0.009813	0.007689	0.007109	0.006053	0.00337	0.003492	0.008492	0.00911	0.002735	0.003012	0.002414	0.002204	0.013529	0.016062	0.006332
24.6	0.126445	0.080837	0.112483	0.134298	0.085569	0.115042	0.062195	0.043713	0.042904	0.056484	0.035	0.041359	0.029911	0.025387	0.022576	0.024861	0.015019	0.01578	0.016446	0.015413	0.005322	0.012352	0.007064	0.006528	0.00955	0.008228	0.006739	0.006102	0.003397	0.003521	0.008385	0.009201	0.002796	0.003037	0.002433	0.002222	0.013299	0.016257	0.007177
24.8	0.127257	0.081556	0.113863	0.135193	0.086164	0.115845	0.062278	0.043953	0.043363	0.056898	0.035262	0.041669	0.030161	0.025154	0.023088	0.025051	0.015136	0.015903	0.016248	0.015418	0.006035	0.012449	0.00712	0.006579	0.009611	0.008396	0.007058	0.00615	0.003424	0.003549	0.008164	0.009461	0.002993	0.003061	0.002453	0.002239	0.013461	0.015973	0.007706
25	0.128252	0.081555	0.115261	0.136086	0.086757	0.116647	0.062639	0.043987	0.044164	0.057311	0.035524	0.041979	0.030291	0.025321	0.024015	0.025242	0.015252	0.016025	0.016405	0.015276	0.006886	0.012546	0.007176	0.006631	0.009337	0.00812	0.007448	0.006199	0.003451	0.003577	0.008176	0.00927	0.003615	0.003085	0.002472	0.002257	0.013404	0.015567	0.008621
25.2	0.129631	0.081912	0.116063	0.136976	0.087349	0.117446	0.063264	0.044164	0.044959	0.057723	0.035785	0.042288	0.030422	0.024744	0.024415	0.025432	0.015369	0.016147	0.016694	0.015469	0.007375	0.012643	0.007231	0.006682	0.009859	0.008203	0.00757	0.006247	0.003478	0.003605	0.008371	0.008511	0.00391	0.003109	0.002492	0.002275	0.013537	0.015756	0.008705
25.4	0.131017	0.08257	0.116765	0.137863	0.08794	0.118244	0.064157	0.044534	0.045567	0.058135	0.036046	0.042597	0.031077	0.024688	0.024317	0.025622	0.015485	0.01627	0.017012	0.015095	0.007988	0.01274	0.007287	0.006734	0.010448	0.008455	0.007768	0.006295	0.003506	0.003633	0.00836	0.00805	0.003724	0.003133	0.002511	0.002293	0.013683	0.016052	0.008689
25.6	0.131639	0.083628	0.11727	0.138747	0.088529	0.119039	0.064042	0.045069	0.045814	0.058546	0.036306	0.042906	0.03139	0.025234	0.024047	0.025812	0.015601	0.016392	0.016969	0.01536	0.007729	0.012836	0.007343	0.006785	0.009875	0.008757	0.007938	0.006344	0.003533	0.003661	0.007806	0.008114	0.004227	0.003158	0.002531	0.00231	0.013286	0.016495	0.008456
25.8	0.132359	0.084144	0.117336	0.139629	0.089117	0.119833	0.063744	0.045435	0.046031	0.058956	0.036567	0.043214	0.031242	0.025279	0.023966	0.026002	0.015717	0.016514	0.017199	0.015315	0.007438	0.012933	0.007398	0.006837	0.0097	0.008856	0.00822	0.006392	0.00356	0.003689	0.007649	0.007862	0.004114	0.003182	0.00255	0.002328	0.012846	0.016541	0.008858
26	0.133599	0.085139	0.118037	0.140508	0.089704	0.120625	0.064219	0.046458	0.046272	0.059366	0.036826	0.043522	0.031311	0.025886	0.023818	0.026192	0.015833	0.016636	0.01757	0.015842	0.007148	0.01303	0.007454	0.006888	0.009804	0.009658	0.008194	0.00644	0.003587	0.003717	0.007703	0.008365	0.004342	0.003206	0.00257	0.002346	0.013025	0.01724	0.008109
26.2	0.134769	0.085802	0.118643	0.141384	0.090289	0.121414	0.065064	0.047049	0.046478	0.059775	0.037086	0.043829	0.031654	0.02573	0.023961	0.026381	0.015949	0.016758	0.017958	0.01579	0.007158	0.013126	0.00751	0.00694	0.010309	0.009585	0.008459	0.006489	0.003614	0.003745	0.008216	0.008244	0.004438	0.00323	0.002589	0.002364	0.013408	0.01707	0.007704
26.4	0.135845	0.08647	0.119289	0.142257	0.090872	0.122202	0.065282	0.046925	0.046438	0.060183	0.037345	0.044136	0.032009	0.025661	0.023908	0.026571	0.016065	0.01688	0.018399	0.0156	0.006691	0.013223	0.007565	0.006991	0.010772	0.009369	0.008592	0.006537	0.003641	0.003773	0.008102	0.007796	0.004891	0.003254	0.002609	0.002381	0.01379	0.017211	0.007052
26.6	0.136834	0.086892	0.120687	0.143128	0.091454	0.122989	0.066174	0.047441	0.046675	0.060591	0.037604	0.044442	0.032347	0.025818	0.024236	0.02676	0.016181	0.017001	0.018891	0.015875	0.006748	0.013319	0.007621	0.007042	0.010794	0.009279	0.009119	0.006585	0.003668	0.003801	0.007837	0.007963	0.006087	0.003279	0.002628	0.002399	0.01404	0.017374	0.00681
26.8	0.137793	0.086929	0.121319	0.143996	0.092035	0.123773	0.066448	0.047314	0.046437	0.060998	0.037863	0.044748	0.032667	0.026085	0.024198	0.026949	0.016297	0.017123	0.018823	0.016303	0.006376	0.013416	0.007676	0.007094	0.010545	0.008768	0.0089	0.006634	0.003695	0.003829	0.007843	0.00809	0.006212	0.003303	0.002647	0.002417	0.013767	0.017532	0.006477
27	0.138534	0.086868	0.121779	0.144861	0.092614	0.124555	0.06734	0.047432	0.045915	0.061404	0.038121	0.045054	0.033389	0.025874	0.024009	0.027137	0.016412	0.017245	0.01867	0.016091	0.005748	0.013512	0.007732	0.007145	0.010421	0.008301	0.008511	0.006682	0.003722	0.003857	0.007819	0.008167	0.006351	0.003327	0.002667	0.002435	0.013887	0.017714	0.006267
27.2	0.139203	0.08716	0.122735	0.145724	0.093192	0.125336	0.06747	0.04749	0.045978	0.06181	0.038379	0.045359	0.034076	0.02577	0.024211	0.027326	0.016528	0.017366	0.018563	0.015887	0.005819	0.013608	0.007787	0.007196	0.010414	0.008077	0.008564	0.00673	0.003749	0.003885	0.007906	0.008535	0.006423	0.003351	0.002686	0.002452	0.013967	0.018039	0.006173
27.4	0.139635	0.087324	0.1235	0.146584	0.093768	0.126114	0.067291	0.047549	0.046372	0.062215	0.038636	0.045664	0.034575	0.025928	0.024262	0.027514	0.016643	0.017487	0.018463	0.015953	0.005555	0.013704	0.007843	0.007248	0.010006	0.007945	0.008748	0.006778	0.003776	0.003912	0.008266	0.009177	0.006342	0.003375	0.002706	0.00247	0.013451	0.017795	0.006072
27.6	0.140298	0.087753	0.124954	0.147441	0.094343	0.126891	0.067717	0.047526	0.046556	0.062619	0.038893	0.045969	0.034798	0.026202	0.024472	0.027703	0.016758	0.017609	0.018732	0.016374	0.005457	0.013801	0.007898	0.007299	0.009911	0.008005	0.008806	0.006826	0.003802	0.00394	0.008029	0.009319	0.006109	0.003399	0.002725	0.002488	0.01339	0.017787	0.006313
27.8	0.140917	0.088563	0.125977	0.148296	0.094917	0.127666	0.067795	0.047956	0.046478	0.063023	0.03915	0.046273	0.035215	0.026135	0.02449	0.027891	0.016874	0.01773	0.018433	0.016441	0.005288	0.013897	0.007954	0.00735	0.009278	0.008309	0.008807	0.006874	0.003829	0.003968	0.0078	0.009784	0.006173	0.003423	0.002744	0.002505	0.013242	0.018065	0.006746
28	0.141479	0.08932	0.1272	0.149148	0.095489	0.128439	0.068669	0.048275	0.046656	0.063426	0.039406	0.046577	0.035823	0.026591	0.02529	0.028079	0.016989	0.017851	0.018319	0.016466	0.005569	0.013993	0.008009	0.007401	0.009096	0.008735	0.008829	0.006923	0.003856	0.003996	0.007776	0.010356	0.006145	0.003448	0.002764	0.002523	0.013352	0.019012	0.006961
28.2	0.142649	0.090012	0.128508	0.149997	0.096059	0.12921	0.069716	0.048321	0.046885	0.063828	0.039663	0.04688	0.036564	0.026926	0.025443	0.028266	0.017104	0.017972	0.018822	0.016542	0.005278	0.014089	0.008064	0.007452	0.009679	0.0094	0.008884	0.006971	0.003883	0.004024	0.008518	0.010459	0.006394	0.003472	0.002783	0.002541	0.014077	0.019596	0.007557
28.4	0.143032	0.090307	0.128882	0.150844	0.096629	0.129979	0.069802	0.048331	0.046593	0.064229	0.039918	0.047183	0.036136	0.026648	0.025546	0.028454	0.017219	0.018093	0.018822	0.015884	0.005413	0.014185	0.00812	0.007504	0.009747	0.008885	0.008181	0.007019	0.00391	0.004052	0.008484	0.010301	0.005689	0.003496	0.002803	0.002559	0.014127	0.018915	0.007475
28.6	0.143841	0.090374	0.129768	0.151688	0.097197	0.130747	0.070613	0.048428	0.046848	0.06463	0.040174	0.047486	0.036178	0.026683	0.025689	0.028641	0.017334	0.018214	0.018755	0.015684	0.005781	0.014281	0.008175	0.007555	0.009786	0.008998	0.007589	0.007067	0.003937	0.00408	0.008839	0.010365	0.004987	0.00352	0.002822	0.002576	0.014615	0.018547	0.007637
28.8	0.144196	0.090523	0.130691	0.15253	0.097763	0.131512	0.071102	0.048597	0.047094	0.065031	0.040429	0.047788	0.036376	0.026121	0.026028	0.028828	0.017448	0.018334	0.018979	0.015365	0.006018	0.014376	0.00823	0.007606	0.009831	0.008782	0.007772	0.007115	0.003964	0.004108	0.009173	0.010387	0.00473	0.003544	0.002841	0.002594	0.014611	0.018076	0.007688
29	0.145323	0.090701	0.132011	0.153369	0.098328	0.132276	0.071665	0.048702	0.048108	0.06543	0.040684	0.04809	0.036054	0.02594	0.026798	0.029015	0.017563	0.018455	0.019366	0.015034	0.006789	0.014472	0.008286	0.007657	0.009748	0.00853	0.008296	0.007163	0.003991	0.004136	0.009458	0.010123	0.004533	0.003568	0.002861	0.002612	0.014845	0.018177	0.008523
29.2	0.145959	0.091087	0.132867	0.154205	0.098892	0.133038	0.071817	0.049172	0.048656	0.065829	0.040938	0.048391	0.035684	0.025806	0.026878	0.029202	0.017678	0.018575	0.019596	0.015126	0.007315	0.014568	0.008341	0.007708	0.010196	0.008846	0.008588	0.007211	0.004018	0.004163	0.009109	0.009606	0.004284	0.003592	0.00288	0.002629	0.014951	0.018637	0.008711
29.4	0.146572	0.091634	0.133613	0.155039	0.099454	0.133798	0.072192	0.049075	0.049086	0.066228	0.041192	0.048692	0.035345	0.025743	0.026599	0.029389	0.017792	0.018696	0.01978	0.01503	0.007683	0.014664	0.008396	0.007759	0.010227	0.008877	0.008945	0.007259	0.004045	0.004191	0.009232	0.009655	0.004047	0.003616	0.0029	0.002647	0.015038	0.018376	0.008928
29.6	0.146794	0.092387	0.134192	0.15587	0.100015	0.134557	0.072104	0.049646	0.049543	0.066625	0.041446	0.048993	0.035179	0.025835	0.026943	0.029575	0.017907	0.018816	0.020031	0.015357	0.007575	0.014759	0.008451	0.00781	0.010129	0.008904	0.009091	0.007307	0.004072	0.004219	0.009145	0.009479	0.004369	0.00364	0.002919	0.002665	0.014773	0.018488	0.009073
29.8	0.147916	0.092796	0.134727	0.156699	0.100575	0.135313	0.072593	0.049861	0.049894	0.067022	0.0417	0.049293	0.035317	0.025518	0.027095	0.029762	0.018021	0.018937	0.020839	0.015358	0.00734	0.014855	0.008506	0.007861	0.010828	0.009185	0.009425	0.007355	0.004098	0.004247	0.009182	0.009186	0.003785	0.003664	0.002938	0.002682	0.014759	0.01861	0.008817
30	0.148868	0.093855	0.13536	0.157525	0.101133	0.136068	0.072889	0.050078	0.050804	0.067419	0.041953	0.049593	0.035187	0.025637	0.027046	0.029948	0.018135	0.019057	0.021081	0.016105	0.007709	0.01495	0.008562	0.007912	0.010786	0.009624	0.009596	0.007403	0.004125	0.004275	0.008976	0.009313	0.003828	0.003688	0.002958	0.0027	0.014974	0.018723	0.008195
30.2	0.149702	0.093796	0.135683	0.158348	0.10169	0.136821	0.073501	0.049967	0.051144	0.067814	0.042205	0.049892	0.035232	0.025552	0.027376	0.030134	0.01825	0.019177	0.021197	0.016047	0.007776	0.015046	0.008617	0.007963	0.011214	0.009454	0.009608	0.007451	0.004152	0.004303	0.00941	0.008624	0.003927	0.003713	0.002977	0.002718	0.015394	0.018046	0.00807
30.4	0.150606	0.093768	0.136397	0.159169	0.102246	0.137572	0.073862	0.049926	0.051891	0.068209	0.042458	0.050191	0.034854	0.025465	0.027455	0.03032	0.018364	0.019297	0.02104	0.015904	0.007989	0.015141	0.008672	0.008014	0.011294	0.009623	0.009992	0.007499	0.004179	0.00433	0.008959	0.0084	0.00464	0.003737	0.002996	0.002735	0.015228	0.017794	0.007989
30.6	0.150982	0.094235	0.136914	0.159987	0.1028	0.138321	0.074352	0.050761	0.05227	0.068604	0.04271	0.05049	0.034861	0.02543	0.027723	0.030505	0.018478	0.019417	0.020959	0.016275	0.008172	0.015237	0.008727	0.008065	0.010834	0.009942	0.010178	0.007547	0.004206	0.004358	0.008621	0.008909	0.005193	0.003761	0.003016	0.002753	0.014839	0.017881	0.007996
30.8	0.151702	0.094385	0.137052	0.160803	0.103352	0.139069	0.074114	0.051215	0.052099	0.068998	0.042962	0.050788	0.03495	0.025755	0.027435	0.030691	0.018592	0.019537	0.02058	0.016479	0.007884	0.015332	0.008782	0.008116	0.010504	0.009982	0.009504	0.007594	0.004233	0.004386	0.008335	0.009318	0.004958	0.003785	0.003035	0.002771	0.014379	0.01801	0.007865
31	0.152238	0.094165	0.1373	0.161616	0.103904	0.139814	0.074668	0.051386	0.052168	0.069391	0.043213	0.051086	0.035145	0.025483	0.027283	0.030876	0.018706	0.019656	0.020397	0.016111	0.007893	0.015427	0.008837	0.008166	0.010416	0.009803	0.00936	0.007642	0.004259	0.004414	0.008145	0.009197	0.005054	0.003809	0.003054	0.002788	0.014401	0.017893	0.007913
31.2	0.153292	0.095048	0.137504	0.162427	0.104454	0.140558	0.075196	0.05141	0.052291	0.069783	0.043464	0.051384	0.035984	0.026029	0.026882	0.031061	0.018819	0.019776	0.020672	0.016659	0.007522	0.015522	0.008892	0.008217	0.010605	0.009919	0.009416	0.00769	0.004286	0.004442	0.008634	0.009651	0.005124	0.003833	0.003074	0.002806	0.01444	0.018016	0.007764
31.4	0.154516	0.095971	0.13808	0.163235	0.105003	0.1413	0.076157	0.051689	0.052224	0.070175	0.043715	0.051681	0.036821	0.02645	0.026787	0.031246	0.018933	0.019896	0.021375	0.017125	0.007317	0.015617	0.008947	0.008268	0.010807	0.010065	0.009301	0.007738	0.004313	0.004469	0.009214	0.010055	0.005176	0.003857	0.003093	0.002824	0.014331	0.018321	0.007624
31.6	0.155429	0.096985	0.138757	0.164041	0.10555	0.142041	0.076855	0.051553	0.052272	0.070566	0.043966	0.051978	0.037267	0.026455	0.026756	0.031431	0.019047	0.020015	0.021365	0.017277	0.007391	0.015713	0.009002	0.008319	0.011283	0.010165	0.008955	0.007786	0.00434	0.004497	0.009152	0.01013	0.005717	0.003881	0.003112	0.002841	0.014295	0.018465	0.007653
31.8	0.15634	0.098285	0.139271	0.164844	0.106096	0.142779	0.078013	0.052111	0.05233	0.070957	0.044216	0.052274	0.037813	0.026494	0.026462	0.031615	0.01916	0.020135	0.021697	0.017851	0.00699	0.015808	0.009057	0.008369	0.011406	0.010446	0.008682	0.007834	0.004366	0.004525	0.009735	0.010026	0.005815	0.003905	0.003132	0.002859	0.014657	0.018686	0.007123
32	0.157033	0.099238	0.14033	0.165645	0.106641	0.143516	0.078985	0.052114	0.052596	0.071346	0.044465	0.05257	0.038584	0.026796	0.026725	0.0318	0.019274	0.020254	0.022077	0.01785	0.006999	0.015903	0.009111	0.00842	0.011798	0.010704	0.008952	0.007881	0.004393	0.004553	0.01025	0.01028	0.0061	0.003929	0.003151	0.002876	0.014737	0.019062	0.006984
32.2	0.157809	0.099977	0.140958	0.166443	0.107184	0.144251	0.079234	0.052369	0.052636	0.071736	0.044715	0.052866	0.038928	0.027167	0.026241	0.031984	0.019387	0.020373	0.022488	0.018196	0.006634	0.015997	0.009166	0.008471	0.012292	0.010957	0.008978	0.007929	0.00442	0.00458	0.010336	0.010068	0.00577	0.003953	0.00317	0.002894	0.014604	0.018719	0.007121
32.4	0.158358	0.100284	0.141336	0.167239	0.107726	0.144985	0.07934	0.052088	0.052457	0.072124	0.044964	0.053161	0.038907	0.026957	0.025991	0.032168	0.0195	0.020492	0.022554	0.017907	0.006166	0.016092	0.009221	0.008522	0.012156	0.010468	0.008696	0.007977	0.004447	0.004608	0.01021	0.010096	0.004707	0.003977	0.003189	0.002912	0.014653	0.01789	0.006909
32.6	0.158806	0.100663	0.142692	0.168033	0.108267	0.145716	0.079348	0.052498	0.053484	0.072512	0.045213	0.053456	0.039169	0.027264	0.026705	0.032352	0.019613	0.020611	0.022218	0.018323	0.006439	0.016187	0.009276	0.008572	0.011924	0.010461	0.009043	0.008025	0.004473	0.004636	0.010189	0.010214	0.004814	0.004001	0.003209	0.002929	0.014706	0.017946	0.007465
32.8	0.159159	0.101652	0.143405	0.168824	0.108806	0.146446	0.079486	0.052847	0.054049	0.072899	0.045461	0.05375	0.039696	0.027258	0.027094	0.032536	0.019727	0.02073	0.022401	0.018069	0.006199	0.016282	0.009331	0.008623	0.011948	0.009982	0.00915	0.008072	0.0045	0.004663	0.01065	0.010422	0.004897	0.004024	0.003228	0.002947	0.014734	0.01794	0.007454
33	0.160241	0.102225	0.144408	0.169612	0.109344	0.147174	0.079636	0.053329	0.05457	0.073286	0.04571	0.054044	0.039848	0.027753	0.027431	0.032719	0.01984	0.020849	0.022687	0.01857	0.006552	0.016377	0.009385	0.008673	0.012115	0.009995	0.009436	0.00812	0.004527	0.004691	0.010281	0.010981	0.004433	0.004048	0.003247	0.002964	0.014901	0.018493	0.007761
33.2	0.160489	0.102782	0.145962	0.170398	0.109881	0.1479	0.080043	0.054005	0.055113	0.073672	0.045957	0.054338	0.040207	0.028047	0.027691	0.032903	0.019952	0.020968	0.022614	0.018849	0.006984	0.016471	0.00944	0.008724	0.012225	0.009965	0.009651	0.008168	0.004554	0.004719	0.010048	0.010731	0.004731	0.004072	0.003267	0.002982	0.014836	0.01851	0.00827
33.4	0.161091	0.103145	0.147173	0.171182	0.110416	0.148625	0.080151	0.054036	0.055741	0.074057	0.046205	0.054631	0.040792	0.028053	0.027952	0.033086	0.020065	0.021087	0.022445	0.018756	0.007202	0.016566	0.009495	0.008775	0.012236	0.009541	0.009726	0.008215	0.00458	0.004746	0.010228	0.010695	0.004687	0.004096	0.003286	0.003	0.015095	0.018478	0.008443
33.6	0.162304	0.103914	0.148317	0.171963	0.11095	0.149348	0.08052	0.05464	0.056268	0.074442	0.046452	0.054924	0.041419	0.028808	0.028714	0.033269	0.020178	0.021205	0.02251	0.018923	0.007479	0.01666	0.009549	0.008825	0.012462	0.009704	0.009791	0.008263	0.004607	0.004774	0.010183	0.010672	0.004823	0.00412	0.003305	0.003017	0.014842	0.018858	0.008756
33.8	0.16349	0.104285	0.149408	0.172741	0.111483	0.150069	0.080626	0.054842	0.057202	0.074826	0.046699	0.055217	0.042222	0.029071	0.029204	0.033452	0.020291	0.021324	0.02252	0.019322	0.007819	0.016755	0.009604	0.008876	0.012512	0.009883	0.010392	0.00831	0.004634	0.004802	0.010048	0.01074	0.004877	0.004144	0.003324	0.003035	0.015162	0.018916	0.008755
34	0.164235	0.104151	0.150253	0.173518	0.112015	0.150788	0.080559	0.054773	0.058133	0.07521	0.046945	0.055509	0.04245	0.028745	0.030015	0.033635	0.020403	0.021442	0.021771	0.019049	0.008586	0.016849	0.009659	0.008926	0.01235	0.009593	0.010497	0.008358	0.00466	0.004829	0.009955	0.010186	0.005381	0.004168	0.003344	0.003052	0.014645	0.018305	0.009003
34.2	0.16534	0.103256	0.151325	0.174292	0.112545	0.151506	0.080785	0.054705	0.058367	0.075593	0.047192	0.055801	0.042714	0.028743	0.030543	0.033817	0.020516	0.021561	0.021665	0.018639	0.008714	0.016944	0.009713	0.008977	0.012586	0.009329	0.010463	0.008406	0.004687	0.004857	0.010425	0.009282	0.005937	0.004192	0.003363	0.00307	0.014616	0.017669	0.009235
34.4	0.165834	0.103661	0.152274	0.175063	0.113074	0.152222	0.080974	0.055743	0.059015	0.075975	0.047438	0.056092	0.042809	0.029115	0.030739	0.034	0.020628	0.021679	0.021197	0.018727	0.009239	0.017038	0.009768	0.009027	0.012044	0.009571	0.010426	0.008453	0.004714	0.004885	0.009716	0.009604	0.006492	0.004216	0.003382	0.003087	0.014069	0.017997	0.009471
34.6	0.166411	0.104637	0.153063	0.175832	0.113601	0.152936	0.081095	0.056874	0.059095	0.076356	0.047683	0.056383	0.04319	0.029552	0.030903	0.034182	0.020741	0.021797	0.020864	0.018924	0.009522	0.017132	0.009822	0.009078	0.011863	0.009679	0.010152	0.008501	0.00474	0.004912	0.009439	0.009543	0.006773	0.00424	0.003401	0.003105	0.014353	0.018102	0.009478
34.8	0.167577	0.105071	0.153657	0.176599	0.114127	0.153649	0.081657	0.057407	0.058728	0.076737	0.047928	0.056674	0.043198	0.029991	0.031113	0.034364	0.020853	0.021915	0.021159	0.019059	0.009619	0.017227	0.009877	0.009128	0.011865	0.009598	0.009779	0.008548	0.004767	0.00494	0.00938	0.009659	0.006767	0.004264	0.003421	0.003123	0.01451	0.018126	0.009255
35	0.168534	0.105522	0.15453	0.177363	0.114652	0.154359	0.08212	0.057801	0.059107	0.077118	0.048173	0.056964	0.043338	0.030022	0.031624	0.034546	0.020965	0.022033	0.020573	0.01916	0.009821	0.017321	0.009931	0.009178	0.011597	0.009585	0.01026	0.008596	0.004794	0.004967	0.009127	0.009089	0.007297	0.004287	0.00344	0.00314	0.014806	0.018023	0.009924
35.2	0.169664	0.106563	0.154846	0.178125	0.115176	0.155068	0.082539	0.058127	0.058658	0.077497	0.048418	0.057254	0.043489	0.030632	0.031808	0.034728	0.021077	0.022151	0.020636	0.019459	0.009929	0.017415	0.009986	0.009229	0.011849	0.009639	0.009953	0.008643	0.00482	0.004995	0.009369	0.009395	0.007172	0.004311	0.003459	0.003158	0.014851	0.01819	0.009689
35.4	0.170482	0.107099	0.155632	0.178885	0.115698	0.155776	0.082974	0.058505	0.05867	0.077876	0.048662	0.057544	0.043395	0.03048	0.031782	0.034909	0.021189	0.022269	0.020674	0.019414	0.009943	0.017509	0.01004	0.009279	0.011612	0.009417	0.009736	0.008691	0.004847	0.005023	0.009205	0.0091	0.007412	0.004335	0.003478	0.003175	0.014948	0.018299	0.009452
35.6	0.171523	0.108119	0.156096	0.179642	0.11622	0.156482	0.083206	0.058493	0.059394	0.078255	0.048906	0.057833	0.043266	0.030435	0.031447	0.03509	0.021301	0.022387	0.020447	0.019768	0.010236	0.017603	0.010095	0.009329	0.011422	0.009733	0.009644	0.008738	0.004874	0.00505	0.009432	0.008957	0.007375	0.004359	0.003498	0.003193	0.015635	0.018355	0.009066
35.8	0.172245	0.109015	0.157148	0.180397	0.116739	0.157186	0.083932	0.058855	0.059675	0.078633	0.04915	0.058122	0.043546	0.03089	0.031122	0.035272	0.021413	0.022504	0.020781	0.020058	0.010159	0.017697	0.010149	0.00938	0.011477	0.010138	0.009905	0.008785	0.0049	0.005078	0.009735	0.009346	0.007119	0.004383	0.003517	0.00321	0.015994	0.018607	0.009104
36	0.172782	0.109434	0.157837	0.18115	0.117258	0.157888	0.083871	0.058509	0.060004	0.07901	0.049393	0.05841	0.043537	0.030952	0.031646	0.035453	0.021525	0.022622	0.020922	0.019725	0.010236	0.017791	0.010204	0.00943	0.011785	0.010129	0.010308	0.008833	0.004927	0.005105	0.009497	0.009327	0.00723	0.004407	0.003536	0.003228	0.016354	0.018446	0.009512
36.2	0.173724	0.109647	0.157944	0.1819	0.117775	0.158589	0.084053	0.058884	0.060192	0.079386	0.049636	0.058699	0.043627	0.031431	0.031437	0.035634	0.021636	0.022739	0.021461	0.019763	0.009762	0.017885	0.010258	0.00948	0.011879	0.010527	0.010214	0.00888	0.004953	0.005133	0.009514	0.009126	0.006843	0.004431	0.003555	0.003245	0.016799	0.018405	0.009827
36.4	0.174191	0.109934	0.15793	0.182648	0.118291	0.159288	0.084176	0.05864	0.060099	0.079762	0.049879	0.058986	0.043058	0.031565	0.031282	0.035814	0.021748	0.022857	0.021402	0.019846	0.009005	0.017979	0.010312	0.00953	0.011757	0.01013	0.009695	0.008927	0.00498	0.00516	0.009599	0.009252	0.00619	0.004454	0.003574	0.003263	0.017013	0.018234	0.009297
36.6	0.174682	0.110258	0.15828	0.183394	0.118806	0.159985	0.084382	0.058845	0.060863	0.080138	0.050121	0.059274	0.043091	0.03151	0.031534	0.035995	0.021859	0.022974	0.021313	0.019718	0.009203	0.018072	0.010367	0.00958	0.011636	0.010259	0.009812	0.008975	0.005006	0.005188	0.010011	0.00892	0.006512	0.004478	0.003594	0.00328	0.017147	0.018531	0.0093
36.8	0.175085	0.110909	0.158437	0.184137	0.119319	0.160681	0.084853	0.059393	0.060966	0.080512	0.050363	0.059561	0.04318	0.031767	0.031421	0.036175	0.021971	0.023091	0.021524	0.019674	0.009127	0.018166	0.010421	0.009631	0.011823	0.010554	0.009734	0.009022	0.005033	0.005215	0.010309	0.009381	0.005887	0.004502	0.003613	0.003298	0.017639	0.018855	0.00931
37	0.175585	0.110925	0.159332	0.184878	0.119832	0.161375	0.085388	0.05989	0.061258	0.080886	0.050605	0.059847	0.04308	0.031961	0.031602	0.036355	0.022082	0.023208	0.021703	0.019664	0.009502	0.01826	0.010475	0.009681	0.011994	0.010737	0.01023	0.009069	0.00506	0.005243	0.010282	0.009591	0.005225	0.004526	0.003632	0.003315	0.017675	0.018763	0.009542
37.2	0.176399	0.111042	0.160188	0.185617	0.120343	0.162067	0.086128	0.060104	0.061715	0.08126	0.050846	0.060133	0.043482	0.032132	0.031923	0.036535	0.022193	0.023325	0.022001	0.019383	0.009877	0.018353	0.010529	0.009731	0.012572	0.010338	0.010654	0.009117	0.005086	0.00527	0.010819	0.00931	0.005664	0.00455	0.003651	0.003333	0.018476	0.01896	0.010041
37.4	0.177395	0.111053	0.160859	0.186353	0.120852	0.162758	0.087086	0.060023	0.06187	0.081633	0.051087	0.060419	0.04387	0.032043	0.031843	0.036715	0.022305	0.023442	0.022254	0.01864	0.009583	0.018447	0.010583	0.009781	0.012904	0.010118	0.010605	0.009164	0.005113	0.005298	0.011878	0.009994	0.00551	0.004573	0.00367	0.00335	0.018931	0.018802	0.009874
37.6	0.178395	0.111546	0.161444	0.187088	0.121361	0.163447	0.087345	0.060255	0.061975	0.082005	0.051328	0.060705	0.043887	0.032195	0.03172	0.036895	0.022416	0.023559	0.022566	0.018813	0.009954	0.01854	0.010638	0.009831	0.013433	0.010349	0.010692	0.009211	0.005139	0.005325	0.012218	0.010315	0.005635	0.004597	0.003689	0.003368	0.018442	0.018732	0.009555
37.8	0.179304	0.111361	0.162118	0.187819	0.121868	0.164134	0.087747	0.060416	0.062365	0.082376	0.051568	0.06099	0.044729	0.031313	0.031643	0.037074	0.022527	0.023676	0.02323	0.018531	0.009765	0.018634	0.010692	0.009881	0.014234	0.009912	0.010892	0.009258	0.005166	0.005353	0.012515	0.009953	0.005559	0.004621	0.003709	0.003385	0.01839	0.018376	0.009
38	0.179874	0.111495	0.162563	0.188549	0.122374	0.16482	0.087986	0.060604	0.062268	0.082747	0.051808	0.061275	0.044939	0.030868	0.031529	0.037254	0.022638	0.023793	0.022922	0.018276	0.009553	0.018727	0.010746	0.009931	0.0147	0.009993	0.010614	0.009306	0.005192	0.00538	0.012659	0.010023	0.00522	0.004645	0.003728	0.003403	0.017623	0.01815	0.00842
38.2	0.180607	0.112232	0.162708	0.189276	0.122879	0.165504	0.088622	0.061107	0.062069	0.083118	0.052048	0.061559	0.044847	0.031489	0.030872	0.037433	0.022748	0.023909	0.023557	0.018451	0.008866	0.01882	0.0108	0.009981	0.01443	0.010124	0.010447	0.009353	0.005219	0.005408	0.012699	0.010219	0.004916	0.004669	0.003747	0.00342	0.017884	0.018452	0.008185
38.4	0.181036	0.112896	0.163247	0.190002	0.123382	0.166186	0.088985	0.061486	0.062073	0.083488	0.052288	0.061843	0.044707	0.031738	0.031233	0.037612	0.022859	0.024026	0.023216	0.018247	0.009017	0.018914	0.010854	0.010031	0.01422	0.009941	0.01054	0.0094	0.005245	0.005435	0.012056	0.010413	0.004994	0.004692	0.003766	0.003438	0.017512	0.018381	0.008194
38.6	0.181398	0.113421	0.164158	0.190724	0.123884	0.166867	0.089033	0.061553	0.061676	0.083857	0.052527	0.062127	0.044407	0.031475	0.031704	0.037791	0.02297	0.024142	0.023194	0.017672	0.00913	0.019007	0.010908	0.010081	0.014054	0.009475	0.010935	0.009447	0.005272	0.005463	0.011627	0.009946	0.005431	0.004716	0.003785	0.003455	0.017028	0.017964	0.008307
38.8	0.181949	0.114348	0.16492	0.191445	0.124385	0.167546	0.08928	0.062179	0.061929	0.084225	0.052766	0.06241	0.044337	0.03152	0.032114	0.03797	0.02308	0.024259	0.023709	0.017998	0.008964	0.0191	0.010962	0.010131	0.013842	0.009773	0.011271	0.009494	0.005298	0.00549	0.011116	0.010109	0.005479	0.00474	0.003804	0.003473	0.016535	0.018136	0.008406
39	0.182311	0.11541	0.16562	0.192163	0.124885	0.168224	0.089503	0.062248	0.0622	0.084593	0.053004	0.062693	0.044534	0.031735	0.032476	0.038148	0.023191	0.024375	0.023305	0.018381	0.00872	0.019193	0.011016	0.010181	0.01393	0.009858	0.011617	0.009542	0.005325	0.005518	0.010853	0.009855	0.005508	0.004764	0.003824	0.00349	0.016328	0.018459	0.008576
39.2	0.183053	0.11594	0.166066	0.19288	0.125384	0.1689	0.089999	0.06205	0.062153	0.08496	0.053242	0.062976	0.044833	0.031959	0.032678	0.038327	0.023301	0.024491	0.024119	0.018342	0.008973	0.019286	0.01107	0.010231	0.013682	0.009465	0.011609	0.009589	0.005351	0.005545	0.011014	0.009499	0.005689	0.004787	0.003843	0.003508	0.016049	0.018464	0.008168
39.4	0.183874	0.116937	0.166838	0.193594	0.125881	0.169574	0.090542	0.062121	0.062527	0.085327	0.05348	0.063258	0.045423	0.031839	0.032697	0.038505	0.023412	0.024607	0.024503	0.018555	0.008715	0.019379	0.011124	0.010281	0.013547	0.009545	0.011959	0.009636	0.005377	0.005572	0.010597	0.009294	0.005771	0.004811	0.003862	0.003525	0.016464	0.019052	0.007741
39.6	0.184772	0.117369	0.167638	0.194305	0.126377	0.170246	0.090826	0.062023	0.063074	0.085693	0.053718	0.06354	0.046109	0.03159	0.03276	0.038683	0.023522	0.024723	0.024577	0.018532	0.009133	0.019472	0.011178	0.010331	0.013712	0.009476	0.01225	0.009683	0.005404	0.0056	0.01039	0.009108	0.005913	0.004835	0.003881	0.003543	0.016965	0.01909	0.007868
39.8	0.184962	0.117927	0.168266	0.195015	0.126872	0.170918	0.091134	0.06219	0.063119	0.086059	0.053955	0.063821	0.046073	0.031901	0.032749	0.038861	0.023632	0.024839	0.024547	0.018662	0.008944	0.019565	0.011232	0.01038	0.01347	0.009843	0.012442	0.00973	0.00543	0.005627	0.009774	0.009557	0.005946	0.004858	0.0039	0.00356	0.016985	0.019052	0.007806
40	0.185495	0.118636	0.168523	0.195722	0.127366	0.171587	0.091456	0.062221	0.06284	0.086424	0.054192	0.064102	0.04655	0.031819	0.032923	0.039038	0.023742	0.024955	0.025007	0.01863	0.008802	0.019658	0.011286	0.01043	0.013294	0.009986	0.012353	0.009777	0.005457	0.005654	0.009763	0.009046	0.005923	0.004882	0.003919	0.003577	0.017515	0.019246	0.00757
40.2	0.186615	0.11917	0.169093	0.196427	0.127858	0.172255	0.091949	0.062598	0.062889	0.086788	0.054429	0.064383	0.047187	0.03233	0.03269	0.039216	0.023852	0.025071	0.025047	0.019023	0.008564	0.019751	0.01134	0.01048	0.012993	0.010798	0.012017	0.009824	0.005483	0.005682	0.009605	0.009071	0.006047	0.004906	0.003938	0.003595	0.01789	0.019855	0.007787
40.4	0.187044	0.119567	0.169611	0.19713	0.128349	0.172921	0.091979	0.06248	0.063165	0.087152	0.054665	0.064663	0.047111	0.032712	0.032267	0.039393	0.023962	0.025186	0.024676	0.019407	0.008311	0.019843	0.011393	0.01053	0.012625	0.011129	0.011482	0.009871	0.00551	0.005709	0.009564	0.009246	0.006209	0.004929	0.003957	0.003612	0.017681	0.019904	0.007341
40.6	0.188116	0.119913	0.170635	0.197831	0.128839	0.173586	0.092696	0.062788	0.0641	0.087515	0.054901	0.064943	0.047938	0.033055	0.032312	0.03957	0.024072	0.025302	0.025205	0.019759	0.008635	0.019936	0.011447	0.010579	0.012941	0.011882	0.01191	0.009918	0.005536	0.005737	0.010251	0.009511	0.006691	0.004953	0.003976	0.00363	0.017911	0.020257	0.007806
40.8	0.188874	0.120124	0.171263	0.19853	0.129328	0.174249	0.093198	0.063551	0.064213	0.087877	0.055137	0.065223	0.048321	0.033344	0.032368	0.039747	0.024182	0.025418	0.025271	0.020013	0.008414	0.020029	0.011501	0.010629	0.013461	0.011896	0.011838	0.009965	0.005562	0.005764	0.010301	0.009888	0.006318	0.004977	0.003996	0.003647	0.018343	0.020394	0.00803
41	0.190173	0.120642	0.171728	0.199226	0.129816	0.17491	0.094144	0.064033	0.064641	0.088239	0.055372	0.065502	0.048564	0.033535	0.032528	0.039924	0.024291	0.025533	0.025525	0.019827	0.008278	0.020121	0.011555	0.010679	0.013827	0.011929	0.011904	0.010012	0.005589	0.005791	0.010643	0.010277	0.006392	0.005001	0.004015	0.003665	0.018942	0.020563	0.008198
41.2	0.191113	0.120987	0.172484	0.19992	0.130302	0.17557	0.094712	0.064422	0.064902	0.088601	0.055607	0.065781	0.048847	0.033723	0.032634	0.040101	0.024401	0.025648	0.025569	0.020404	0.008213	0.020214	0.011608	0.010728	0.013614	0.012052	0.011622	0.010059	0.005615	0.005819	0.010799	0.010458	0.006931	0.005024	0.004034	0.003682	0.01896	0.021074	0.008673
41.4	0.191794	0.121499	0.17291	0.200613	0.130788	0.176229	0.094888	0.064865	0.065169	0.088961	0.055842	0.06606	0.048872	0.03352	0.032322	0.040278	0.024511	0.025764	0.025613	0.020874	0.008265	0.020306	0.011662	0.010778	0.013448	0.01219	0.011169	0.010106	0.005642	0.005846	0.010812	0.01107	0.006394	0.005048	0.004053	0.003699	0.018718	0.02098	0.008391
41.6	0.192497	0.122122	0.173557	0.201303	0.131272	0.176885	0.095062	0.065302	0.065734	0.089321	0.056077	0.066338	0.048865	0.033706	0.032495	0.040454	0.02462	0.025879	0.025618	0.021522	0.008904	0.020399	0.011716	0.010828	0.013736	0.012314	0.011126	0.010152	0.005668	0.005873	0.010759	0.011109	0.00651	0.005071	0.004072	0.003717	0.018215	0.021104	0.008912
41.8	0.193577	0.122335	0.174303	0.20199	0.131755	0.177541	0.09573	0.065828	0.066522	0.089681	0.056311	0.066616	0.049438	0.033497	0.032637	0.04063	0.024729	0.025994	0.025519	0.021606	0.009172	0.020491	0.011769	0.010877	0.013912	0.011955	0.011015	0.010199	0.005694	0.0059	0.010837	0.010937	0.006382	0.005095	0.004091	0.003734	0.018345	0.021117	0.008946
42	0.193654	0.12307	0.174702	0.202676	0.132236	0.178194	0.095526	0.066238	0.067251	0.09004	0.056545	0.066893	0.049292	0.03391	0.032998	0.040806	0.024839	0.026109	0.024865	0.022252	0.009389	0.020584	0.011823	0.010927	0.013282	0.012137	0.011115	0.010246	0.005721	0.005928	0.010499	0.011277	0.006304	0.005119	0.00411	0.003752	0.018017	0.021664	0.009738
42.2	0.194347	0.123724	0.175317	0.20336	0.132717	0.178846	0.096014	0.066529	0.067683	0.090398	0.056778	0.067171	0.049571	0.034512	0.033032	0.040982	0.024948	0.026224	0.025181	0.022271	0.009372	0.020676	0.011877	0.010976	0.012947	0.011789	0.011266	0.010293	0.005747	0.005955	0.010369	0.011136	0.006154	0.005142	0.004129	0.003769	0.018238	0.021934	0.00996
42.4	0.194506	0.124186	0.176226	0.204041	0.133196	0.179497	0.095657	0.066753	0.068185	0.090756	0.057012	0.067447	0.04961	0.034904	0.033893	0.041158	0.025057	0.026339	0.024797	0.022498	0.0101	0.020768	0.01193	0.011026	0.013035	0.01149	0.011729	0.01034	0.005773	0.005982	0.01	0.010906	0.006695	0.005166	0.004148	0.003786	0.01756	0.021991	0.010386
42.6	0.194333	0.124744	0.177215	0.204721	0.133674	0.180146	0.095744	0.067002	0.068569	0.091113	0.057245	0.067724	0.049727	0.035329	0.033845	0.041333	0.025166	0.026453	0.024852	0.022755	0.01066	0.02086	0.011984	0.011075	0.01281	0.011649	0.011883	0.010387	0.0058	0.00601	0.009736	0.010458	0.006513	0.00519	0.004167	0.003804	0.017141	0.022005	0.010412
42.8	0.194959	0.126001	0.178144	0.205398	0.134151	0.180793	0.096803	0.067667	0.069733	0.09147	0.057477	0.068	0.050591	0.035809	0.034463	0.041509	0.025275	0.026568	0.025397	0.023219	0.011092	0.020952	0.012037	0.011125	0.013311	0.012002	0.01233	0.010433	0.005826	0.006037	0.009939	0.010722	0.006597	0.005213	0.004186	0.003821	0.017262	0.022188	0.011116
43	0.195537	0.126435	0.179228	0.206073	0.134627	0.181439	0.09752	0.067081	0.070378	0.091826	0.057709	0.068276	0.05109	0.035948	0.035608	0.041684	0.025384	0.026683	0.025598	0.0229	0.011554	0.021044	0.012091	0.011174	0.013628	0.01166	0.012762	0.01048	0.005852	0.006064	0.010137	0.010308	0.006821	0.005237	0.004205	0.003839	0.017233	0.021986	0.011412
43.2	0.196162	0.126554	0.180636	0.206746	0.135102	0.182083	0.098309	0.066588	0.071199	0.092181	0.057942	0.068551	0.051333	0.035806	0.036251	0.041859	0.025493	0.026797	0.026419	0.022582	0.012479	0.021136	0.012144	0.011224	0.013588	0.011295	0.013017	0.010527	0.005878	0.006091	0.010231	0.010075	0.007173	0.00526	0.004224	0.003856	0.017203	0.021745	0.011831
43.4	0.196337	0.126828	0.181508	0.207417	0.135575	0.182726	0.098534	0.066665	0.07151	0.092536	0.058173	0.068826	0.05132	0.035215	0.036304	0.042034	0.025601	0.026911	0.026424	0.022261	0.012408	0.021228	0.012198	0.011273	0.013666	0.010858	0.013189	0.010574	0.005905	0.006119	0.009996	0.010002	0.00705	0.005284	0.004243	0.003873	0.017082	0.021777	0.011677
43.6	0.196717	0.126651	0.182474	0.208086	0.136048	0.183367	0.098548	0.066082	0.071701	0.09289	0.058405	0.069101	0.050958	0.034998	0.036295	0.042209	0.02571	0.027026	0.025862	0.021787	0.012468	0.02132	0.012251	0.011323	0.013363	0.010349	0.012926	0.01062	0.005931	0.006146	0.0094	0.00967	0.00691	0.005308	0.004262	0.003891	0.017078	0.020909	0.01167
43.8	0.197147	0.128016	0.183007	0.208753	0.136519	0.184007	0.098892	0.066541	0.071499	0.093244	0.058636	0.069375	0.050962	0.036	0.036346	0.042383	0.025818	0.02714	0.026287	0.022027	0.012185	0.021412	0.012304	0.011372	0.013084	0.011291	0.012557	0.010667	0.005957	0.006173	0.009376	0.009711	0.006592	0.005331	0.004281	0.003908	0.017079	0.021108	0.01124
44	0.197795	0.128607	0.183822	0.209418	0.136989	0.184645	0.099148	0.066433	0.070968	0.093597	0.058867	0.069649	0.051061	0.036553	0.036015	0.042558	0.025927	0.027254	0.026406	0.021977	0.012098	0.021504	0.012358	0.011421	0.013159	0.011816	0.012098	0.010714	0.005983	0.0062	0.009421	0.009618	0.00666	0.005355	0.0043	0.003925	0.017231	0.02139	0.01113
44.2	0.198926	0.128777	0.184692	0.21008	0.137457	0.185281	0.099517	0.066424	0.071111	0.093949	0.059097	0.069923	0.051007	0.037176	0.035959	0.042732	0.026035	0.027368	0.026514	0.022014	0.012203	0.021596	0.012411	0.011471	0.013604	0.012234	0.011785	0.01076	0.00601	0.006227	0.009424	0.009821	0.007031	0.005378	0.004319	0.003943	0.017434	0.021052	0.011303
44.4	0.199402	0.129317	0.184825	0.210741	0.137925	0.185917	0.09972	0.066713	0.071379	0.094301	0.059327	0.070196	0.050873	0.037643	0.035277	0.042906	0.026144	0.027482	0.026515	0.021977	0.011668	0.021687	0.012464	0.01152	0.013569	0.012364	0.011439	0.010807	0.006036	0.006255	0.009505	0.010216	0.006487	0.005402	0.004338	0.00396	0.017052	0.020541	0.010892
44.6	0.199889	0.129528	0.185532	0.2114	0.138392	0.18655	0.100188	0.066914	0.071765	0.094652	0.059557	0.070469	0.050968	0.037106	0.035752	0.04308	0.026252	0.027596	0.027084	0.021868	0.011469	0.021779	0.012518	0.011569	0.013723	0.012158	0.011942	0.010854	0.006062	0.006282	0.009655	0.009921	0.00656	0.005425	0.004357	0.003977	0.016977	0.020199	0.011163
44.8	0.200338	0.1299	0.185729	0.212056	0.138857	0.187182	0.10021	0.067081	0.071659	0.095003	0.059787	0.070741	0.050739	0.036807	0.035802	0.043254	0.02636	0.02771	0.026442	0.021607	0.01106	0.021871	0.012571	0.011618	0.013638	0.012115	0.011829	0.0109	0.006088	0.006309	0.009206	0.009672	0.006227	0.005449	0.004376	0.003995	0.016941	0.019982	0.011171
45	0.201199	0.130248	0.186102	0.212711	0.139321	0.187813	0.100684	0.06761	0.07219	0.095353	0.060016	0.071013	0.050774	0.036707	0.035551	0.043428	0.026468	0.027824	0.026651	0.02129	0.010992	0.021962	0.012624	0.011668	0.013329	0.012341	0.011828	0.010947	0.006115	0.006336	0.008825	0.009871	0.006418	0.005472	0.004395	0.004012	0.017293	0.020218	0.011538
45.2	0.201879	0.129964	0.186668	0.213363	0.139784	0.188442	0.100727	0.067522	0.072204	0.095703	0.060245	0.071285	0.051018	0.036503	0.03527	0.043601	0.026576	0.027937	0.026576	0.021584	0.010527	0.022054	0.012678	0.011717	0.012959	0.012249	0.011866	0.010993	0.006141	0.006363	0.008911	0.009359	0.006627	0.005496	0.004414	0.004029	0.016895	0.019989	0.011761
45.4	0.2028	0.130263	0.186377	0.214014	0.140246	0.189069	0.100944	0.067843	0.071986	0.096052	0.060474	0.071557	0.051719	0.036155	0.034764	0.043774	0.026684	0.028051	0.026971	0.02174	0.010035	0.022145	0.012731	0.011766	0.013453	0.011919	0.011597	0.01104	0.006167	0.00639	0.009258	0.009419	0.005899	0.005519	0.004433	0.004047	0.017681	0.019919	0.011111
45.6	0.203293	0.130544	0.187292	0.214662	0.140707	0.189695	0.10157	0.0687	0.072417	0.0964	0.060702	0.071828	0.052329	0.036125	0.034879	0.043948	0.026792	0.028164	0.026552	0.021609	0.010077	0.022236	0.012784	0.011815	0.013664	0.011854	0.011811	0.011086	0.006193	0.006417	0.009513	0.009718	0.006544	0.005543	0.004452	0.004064	0.017515	0.02015	0.011552
45.8	0.203976	0.130363	0.187552	0.215309	0.141167	0.19032	0.101082	0.068998	0.072564	0.096748	0.06093	0.072099	0.052629	0.035709	0.034533	0.044121	0.026899	0.028278	0.026015	0.021711	0.010155	0.022328	0.012837	0.011864	0.013354	0.011297	0.011604	0.011133	0.006219	0.006445	0.009415	0.008858	0.006147	0.005566	0.004471	0.004081	0.017564	0.020107	0.011373
46	0.204368	0.130829	0.187873	0.215953	0.141626	0.190943	0.100769	0.069769	0.07241	0.097095	0.061158	0.072369	0.053076	0.035805	0.034151	0.044293	0.027007	0.028391	0.025884	0.022039	0.009692	0.022419	0.01289	0.011913	0.01312	0.011313	0.011494	0.011179	0.006246	0.006472	0.009736	0.009075	0.006158	0.00559	0.00449	0.004099	0.017323	0.0205	0.010972
46.2	0.205052	0.130911	0.188501	0.216596	0.142083	0.191564	0.10069	0.06989	0.072732	0.097442	0.061385	0.072639	0.053311	0.035544	0.034151	0.044466	0.027115	0.028504	0.025586	0.021691	0.009771	0.02251	0.012943	0.011963	0.01331	0.01076	0.011929	0.011226	0.006272	0.006499	0.009616	0.008791	0.006283	0.005613	0.004509	0.004116	0.017505	0.020249	0.010749
46.4	0.205726	0.131324	0.188936	0.217236	0.142539	0.192184	0.100803	0.070369	0.072903	0.097788	0.061613	0.072909	0.053571	0.035609	0.034423	0.044638	0.027222	0.028617	0.02562	0.021813	0.010297	0.022601	0.012996	0.012012	0.01356	0.01101	0.012269	0.011272	0.006298	0.006526	0.010028	0.008972	0.006343	0.005637	0.004528	0.004133	0.017847	0.020161	0.011005
46.6	0.206174	0.13165	0.189656	0.217875	0.142995	0.192803	0.101066	0.070257	0.072986	0.098133	0.061839	0.073178	0.054046	0.035784	0.034547	0.044811	0.027329	0.02873	0.025829	0.02165	0.010476	0.022693	0.013049	0.012061	0.013528	0.011027	0.012804	0.011319	0.006324	0.006553	0.009881	0.009057	0.006243	0.00566	0.004547	0.004151	0.018077	0.020215	0.010811
46.8	0.207109	0.132296	0.190148	0.218511	0.143449	0.19342	0.10184	0.070887	0.073304	0.098478	0.062066	0.073447	0.054684	0.036028	0.035546	0.044983	0.027437	0.028843	0.026317	0.021102	0.010221	0.022784	0.013102	0.01211	0.013892	0.010872	0.013308	0.011365	0.00635	0.00658	0.010036	0.009386	0.006301	0.005684	0.004566	0.004168	0.018413	0.02034	0.01118
47	0.207846	0.131941	0.190969	0.219146	0.143902	0.194036	0.102212	0.070159	0.073622	0.098823	0.062292	0.073716	0.055096	0.035942	0.036227	0.045155	0.027544	0.028956	0.027028	0.020592	0.010341	0.022875	0.013155	0.012159	0.014099	0.010427	0.013578	0.011412	0.006376	0.006607	0.009867	0.008915	0.006349	0.005707	0.004585	0.004185	0.018683	0.019973	0.011189
47.2	0.208383	0.132177	0.192146	0.219779	0.144354	0.19465	0.102718	0.0703	0.073997	0.099167	0.062518	0.073984	0.055249	0.035901	0.036519	0.045327	0.027651	0.029069	0.027425	0.020574	0.010325	0.022966	0.013208	0.012208	0.014305	0.010497	0.013499	0.011458	0.006402	0.006634	0.010036	0.00919	0.006917	0.005731	0.004604	0.004202	0.018903	0.02053	0.011167
47.4	0.208867	0.132446	0.192972	0.220409	0.144804	0.195262	0.103018	0.071084	0.074129	0.09951	0.062744	0.074252	0.055365	0.036768	0.036957	0.045499	0.027758	0.029182	0.027457	0.020836	0.010268	0.023057	0.013261	0.012257	0.014543	0.010597	0.014055	0.011504	0.006428	0.006661	0.010105	0.009183	0.007288	0.005754	0.004623	0.00422	0.01886	0.02087	0.011094
47.6	0.209529	0.133362	0.193766	0.221038	0.145254	0.195874	0.10302	0.071563	0.074068	0.099853	0.062969	0.07452	0.054869	0.0378	0.037575	0.04567	0.027865	0.029295	0.027318	0.020956	0.009966	0.023147	0.013314	0.012306	0.014342	0.011372	0.014238	0.011551	0.006455	0.006688	0.00912	0.009629	0.007051	0.005778	0.004642	0.004237	0.018924	0.020891	0.010786
47.8	0.210252	0.134746	0.194617	0.221665	0.145703	0.196483	0.103547	0.072766	0.073985	0.100195	0.063195	0.074787	0.055038	0.039092	0.038053	0.045841	0.027972	0.029407	0.027918	0.021523	0.010552	0.023238	0.013367	0.012354	0.014447	0.012511	0.014117	0.011597	0.006481	0.006715	0.009103	0.010328	0.007251	0.005801	0.004661	0.004254	0.018835	0.021474	0.010823
48	0.210939	0.135462	0.195316	0.222289	0.14615	0.197092	0.104081	0.072946	0.073881	0.100536	0.063419	0.075054	0.054903	0.03946	0.03852	0.046013	0.028079	0.02952	0.027913	0.021942	0.010388	0.023329	0.01342	0.012403	0.014385	0.01307	0.01394	0.011643	0.006507	0.006742	0.008943	0.010744	0.007323	0.005824	0.00468	0.004271	0.018991	0.021374	0.010912
48.2	0.211582	0.136117	0.196131	0.222912	0.146596	0.197698	0.104354	0.072996	0.074637	0.100877	0.063644	0.075321	0.054888	0.039904	0.038867	0.046184	0.028186	0.029632	0.027823	0.022032	0.010482	0.02342	0.013473	0.012452	0.014612	0.013563	0.013918	0.01169	0.006533	0.006769	0.009167	0.01108	0.007158	0.005848	0.004699	0.004289	0.019611	0.021294	0.011316
48.4	0.211619	0.137039	0.196486	0.223533	0.147042	0.198304	0.10473	0.073023	0.075119	0.101218	0.063868	0.075587	0.054694	0.040518	0.039108	0.046355	0.028292	0.029744	0.027626	0.022423	0.010379	0.02351	0.013526	0.012501	0.014457	0.013987	0.014179	0.011736	0.006559	0.006796	0.009213	0.01171	0.006885	0.005871	0.004718	0.004306	0.019382	0.021707	0.0115
48.6	0.211811	0.137557	0.197097	0.224152	0.147486	0.198908	0.105049	0.072737	0.075248	0.101557	0.064092	0.075853	0.054523	0.040701	0.039347	0.046525	0.028399	0.029857	0.02771	0.022585	0.010592	0.023601	0.013579	0.01255	0.014421	0.01448	0.014211	0.011782	0.006585	0.006823	0.009476	0.011706	0.007183	0.005895	0.004737	0.004323	0.019541	0.021903	0.011571
48.8	0.212639	0.137823	0.197716	0.224769	0.147929	0.19951	0.105462	0.072813	0.075338	0.101897	0.064316	0.076119	0.054623	0.040937	0.038894	0.046696	0.028506	0.029969	0.027589	0.022655	0.010465	0.023692	0.013631	0.012599	0.014388	0.014853	0.014056	0.011828	0.006611	0.00685	0.009265	0.011926	0.007141	0.005918	0.004755	0.004341	0.019441	0.022278	0.01121
49	0.213325	0.13777	0.198594	0.225384	0.148371	0.200111	0.105793	0.072783	0.076047	0.102236	0.064539	0.076384	0.054843	0.041035	0.039035	0.046866	0.028612	0.030081	0.027717	0.02247	0.010473	0.023782	0.013684	0.012647	0.014229	0.014606	0.014322	0.011875	0.006637	0.006877	0.00915	0.012185	0.007755	0.005941	0.004774	0.004358	0.019687	0.022542	0.011256
49.2	0.213896	0.137723	0.199326	0.225998	0.148812	0.200711	0.106155	0.072588	0.076472	0.102574	0.064762	0.076649	0.055226	0.040941	0.039284	0.047037	0.028718	0.030193	0.027539	0.022287	0.010113	0.023873	0.013737	0.012696	0.014226	0.014458	0.01438	0.011921	0.006663	0.006904	0.009478	0.011723	0.007929	0.005965	0.004793	0.004375	0.01953	0.022218	0.011011
49.4	0.213971	0.138462	0.199705	0.226609	0.149252	0.201309	0.10635	0.07307	0.076541	0.102911	0.064985	0.076914	0.055214	0.040648	0.039126	0.047207	0.028825	0.030305	0.027065	0.022365	0.009729	0.023963	0.01379	0.012745	0.014156	0.014111	0.013751	0.011967	0.006689	0.006931	0.009565	0.011736	0.007217	0.005988	0.004812	0.004392	0.019136	0.022389	0.010384
49.6	0.214749	0.13839	0.200452	0.227219	0.14969	0.201906	0.106266	0.072964	0.077111	0.103248	0.065207	0.077178	0.055276	0.04029	0.039088	0.047377	0.028931	0.030416	0.026818	0.022077	0.010072	0.024053	0.013842	0.012794	0.014108	0.013925	0.013388	0.012013	0.006715	0.006958	0.009896	0.011211	0.007341	0.006012	0.004831	0.004409	0.017873	0.022382	0.010615
49.8	0.215672	0.138331	0.200554	0.227826	0.150128	0.202501	0.106234	0.072467	0.077222	0.103585	0.065429	0.077442	0.055517	0.039618	0.038774	0.047547	0.029037	0.030528	0.02663	0.021899	0.010275	0.024144	0.013895	0.012842	0.014161	0.013082	0.013025	0.012059	0.006741	0.006985	0.010604	0.010173	0.007032	0.006035	0.00485	0.004427	0.017632	0.022005	0.010423
50	0.216057	0.138609	0.20102	0.228432	0.150564	0.203095	0.106146	0.072922	0.077531	0.103921	0.065651	0.077705	0.055915	0.03952	0.038868	0.047716	0.029143	0.03064	0.027177	0.021745	0.010484	0.024234	0.013947	0.012891	0.014035	0.012731	0.013454	0.012105	0.006767	0.007012	0.01075	0.010328	0.007523	0.006058	0.004869	0.004444	0.017686	0.022135	0.010196
50.2	0.216822	0.13825	0.20159	0.229036	0.151	0.203687	0.106373	0.072419	0.078377	0.104256	0.065873	0.077969	0.055915	0.038719	0.039317	0.047886	0.029249	0.030751	0.02761	0.021381	0.010778	0.024324	0.014	0.01294	0.014305	0.01211	0.013908	0.012152	0.006793	0.007039	0.010254	0.009605	0.007533	0.006082	0.004888	0.004461	0.017948	0.021885	0.010938
50.4	0.217646	0.138729	0.201398	0.229638	0.151434	0.204278	0.106645	0.07314	0.07769	0.104591	0.066094	0.078231	0.05652	0.039111	0.038861	0.048055	0.029355	0.030863	0.028375	0.021818	0.010091	0.024414	0.014053	0.012988	0.014523	0.012459	0.013378	0.012198	0.006819	0.007066	0.010651	0.009823	0.006784	0.006105	0.004907	0.004478	0.018118	0.022185	0.010632
50.6	0.218017	0.138793	0.201743	0.230238	0.151868	0.204868	0.106909	0.073063	0.077981	0.104925	0.066315	0.078494	0.057162	0.039554	0.038966	0.048224	0.029461	0.030974	0.02898	0.021697	0.009876	0.024504	0.014105	0.013037	0.014768	0.011871	0.013617	0.012244	0.006845	0.007093	0.010879	0.009344	0.006577	0.006128	0.004925	0.004496	0.018495	0.022276	0.010794
50.8	0.219168	0.138856	0.202265	0.230836	0.1523	0.205456	0.107713	0.073769	0.078547	0.105259	0.066536	0.078756	0.057513	0.039377	0.039444	0.048393	0.029567	0.031086	0.029806	0.021497	0.010252	0.024594	0.014158	0.013085	0.015233	0.011576	0.013711	0.01229	0.006871	0.00712	0.011116	0.009036	0.006622	0.006152	0.004944	0.004513	0.019142	0.022117	0.010973
51	0.219729	0.139035	0.20346	0.231432	0.152731	0.206043	0.108287	0.07406	0.079135	0.105592	0.066756	0.079018	0.057862	0.039628	0.03968	0.048562	0.029672	0.031197	0.03039	0.02153	0.010685	0.024684	0.01421	0.013134	0.015936	0.011255	0.013724	0.012336	0.006897	0.007147	0.011074	0.009171	0.006854	0.006175	0.004963	0.00453	0.01925	0.022084	0.0115
51.2	0.22066	0.139581	0.204633	0.232027	0.153162	0.206628	0.108962	0.074841	0.079534	0.105925	0.066976	0.079279	0.058413	0.039471	0.040418	0.048731	0.029778	0.031308	0.030797	0.02169	0.010913	0.024774	0.014263	0.013183	0.016327	0.011345	0.013997	0.012382	0.006923	0.007174	0.011363	0.009468	0.007193	0.006198	0.004982	0.004547	0.019818	0.022214	0.011667
51.4	0.221712	0.140122	0.20476	0.23262	0.153591	0.207212	0.109793	0.075373	0.07961	0.106257	0.067196	0.079541	0.058755	0.039715	0.040675	0.048899	0.029883	0.031419	0.031507	0.022101	0.011576	0.024864	0.014315	0.013231	0.01675	0.011219	0.014465	0.012428	0.006949	0.0072	0.011683	0.009589	0.007271	0.006222	0.005001	0.004564	0.020053	0.022017	0.011513
51.6	0.222737	0.140899	0.20537	0.233211	0.154019	0.207795	0.11033	0.075738	0.079347	0.106589	0.067415	0.079801	0.058957	0.039586	0.041073	0.049068	0.029989	0.03153	0.032118	0.02224	0.011067	0.024954	0.014368	0.01328	0.016776	0.011386	0.0142	0.012474	0.006975	0.007227	0.011612	0.009882	0.007075	0.006245	0.00502	0.004582	0.020195	0.022	0.011125
51.8	0.223791	0.142004	0.206174	0.2338	0.154446	0.208376	0.110952	0.076809	0.079541	0.10692	0.067635	0.080062	0.059712	0.040301	0.04128	0.049236	0.030094	0.031641	0.032713	0.023008	0.011319	0.025044	0.01442	0.013328	0.01711	0.012001	0.01412	0.01252	0.007001	0.007254	0.012014	0.010901	0.00724	0.006268	0.005038	0.004599	0.020506	0.022063	0.011127
52	0.225007	0.142889	0.206571	0.234387	0.154872	0.208956	0.111444	0.077094	0.079591	0.10725	0.067854	0.080322	0.060129	0.040639	0.041221	0.049404	0.030199	0.031752	0.03292	0.023172	0.010858	0.025134	0.014473	0.013376	0.017484	0.012397	0.0139	0.012566	0.007027	0.007281	0.01244	0.011129	0.007069	0.006291	0.005057	0.004616	0.021471	0.022249	0.010961
52.2	0.225709	0.14321	0.207179	0.234972	0.155297	0.209534	0.111811	0.07728	0.080024	0.10758	0.068072	0.080582	0.059958	0.040814	0.04068	0.049572	0.030304	0.031863	0.032836	0.022926	0.011022	0.025223	0.014525	0.013425	0.01811	0.012468	0.01397	0.012612	0.007053	0.007308	0.01306	0.011701	0.007091	0.006315	0.005076	0.004633	0.022137	0.022279	0.01105
52.4	0.226381	0.143937	0.207206	0.235556	0.155721	0.210111	0.112523	0.077133	0.079975	0.107909	0.068291	0.080842	0.05967	0.040917	0.040648	0.04974	0.03041	0.031973	0.032644	0.023125	0.011525	0.025313	0.014577	0.013473	0.01828	0.012572	0.014138	0.012658	0.007079	0.007335	0.013105	0.012703	0.007457	0.006338	0.005095	0.00465	0.021979	0.022492	0.011132
52.6	0.226819	0.144249	0.207611	0.236138	0.156144	0.210687	0.112322	0.077421	0.079833	0.108238	0.068509	0.081101	0.059313	0.040629	0.040177	0.049907	0.030515	0.032084	0.032161	0.023168	0.011347	0.025403	0.01463	0.013522	0.017619	0.01245	0.014029	0.012704	0.007104	0.007362	0.012882	0.012908	0.006968	0.006361	0.005114	0.004667	0.021768	0.022385	0.010503
52.8	0.227083	0.144468	0.208119	0.236718	0.156565	0.211261	0.112525	0.077474	0.080225	0.108566	0.068727	0.08136	0.058975	0.040579	0.040037	0.050075	0.03062	0.032194	0.031791	0.023033	0.010933	0.025492	0.014682	0.01357	0.017011	0.012186	0.013771	0.012749	0.00713	0.007388	0.012448	0.013024	0.006835	0.006384	0.005133	0.004685	0.021262	0.022196	0.009946
53	0.227203	0.145166	0.208663	0.237296	0.156986	0.211834	0.112211	0.077713	0.08077	0.108894	0.068944	0.081618	0.058679	0.040914	0.040284	0.050242	0.030724	0.032305	0.031212	0.022882	0.011262	0.025582	0.014734	0.013618	0.016442	0.012254	0.013857	0.012795	0.007156	0.007415	0.011958	0.013188	0.007217	0.006408	0.005151	0.004702	0.020871	0.022131	0.009756
53.2	0.22772	0.145654	0.209428	0.237872	0.157406	0.212405	0.112673	0.078309	0.080788	0.109221	0.069161	0.081876	0.058748	0.041082	0.040371	0.050409	0.030829	0.032415	0.030861	0.022899	0.011362	0.025671	0.014786	0.013667	0.016496	0.012475	0.013657	0.012841	0.007182	0.007442	0.012051	0.013023	0.007251	0.006431	0.00517	0.004719	0.020553	0.021941	0.009597
53.4	0.228248	0.146309	0.209872	0.238447	0.157825	0.212976	0.11263	0.07891	0.080526	0.109548	0.069378	0.082134	0.058861	0.040933	0.040054	0.050576	0.030934	0.032525	0.030626	0.022701	0.011223	0.02576	0.014839	0.013715	0.016556	0.012521	0.013369	0.012887	0.007208	0.007469	0.012226	0.012873	0.007087	0.006454	0.005189	0.004736	0.019968	0.021811	0.009406
53.6	0.229114	0.146328	0.20999	0.23902	0.158242	0.213544	0.112898	0.079034	0.080746	0.109874	0.069595	0.082391	0.05912	0.041016	0.040093	0.050743	0.031039	0.032636	0.03093	0.022418	0.011217	0.02585	0.014891	0.013763	0.016616	0.012695	0.013306	0.012933	0.007234	0.007496	0.012256	0.012636	0.006992	0.006477	0.005208	0.004753	0.019628	0.021872	0.009387
53.8	0.229246	0.146447	0.210433	0.239591	0.158659	0.214112	0.113229	0.079444	0.080983	0.1102	0.069811	0.082649	0.05925	0.041067	0.040204	0.05091	0.031143	0.032746	0.030769	0.022265	0.011308	0.025939	0.014943	0.013811	0.01644	0.012593	0.013495	0.012979	0.00726	0.007522	0.011902	0.012098	0.007589	0.006501	0.005227	0.00477	0.019383	0.021892	0.009528
54	0.229515	0.146454	0.211176	0.24016	0.159075	0.214678	0.113074	0.079897	0.081337	0.110525	0.070027	0.082906	0.059023	0.041068	0.040298	0.051076	0.031248	0.032856	0.031022	0.022137	0.011328	0.026028	0.014995	0.01386	0.015877	0.012857	0.013506	0.013024	0.007285	0.007549	0.011097	0.011881	0.00742	0.006524	0.005245	0.004787	0.019252	0.021858	0.009569
54.2	0.230288	0.146517	0.211847	0.240727	0.159489	0.215243	0.113768	0.080439	0.081648	0.110849	0.070243	0.083162	0.059368	0.04144	0.040056	0.051242	0.031352	0.032966	0.031208	0.022505	0.011223	0.026118	0.015047	0.013908	0.016066	0.012867	0.013414	0.01307	0.007311	0.007576	0.011481	0.011602	0.007253	0.006547	0.005264	0.004805	0.019079	0.021841	0.009689
54.4	0.230441	0.146791	0.212267	0.241293	0.159903	0.215806	0.113638	0.080897	0.081481	0.111173	0.070459	0.083418	0.059642	0.04214	0.039829	0.051409	0.031456	0.033076	0.031125	0.022596	0.010886	0.026207	0.015099	0.013956	0.016133	0.012969	0.013059	0.013116	0.007337	0.007603	0.011835	0.011529	0.00676	0.00657	0.005283	0.004822	0.019021	0.021741	0.009725
54.6	0.230723	0.147147	0.2132	0.241857	0.160315	0.216368	0.113911	0.081352	0.08256	0.111497	0.070674	0.083674	0.05995	0.042556	0.040355	0.051575	0.031561	0.033185	0.031179	0.022654	0.01181	0.026296	0.015151	0.014004	0.0163	0.01283	0.013791	0.013162	0.007363	0.007629	0.012035	0.011616	0.006917	0.006593	0.005302	0.004839	0.019342	0.022038	0.010228
54.8	0.231228	0.147862	0.214111	0.242419	0.160727	0.216929	0.114362	0.082122	0.08267	0.111819	0.070889	0.08393	0.05999	0.042586	0.040731	0.051741	0.031665	0.033295	0.031829	0.02312	0.012143	0.026385	0.015203	0.014052	0.016434	0.013113	0.0138	0.013207	0.007389	0.007656	0.01152	0.0116	0.007103	0.006617	0.00532	0.004856	0.019599	0.022359	0.009939
55	0.231452	0.1483	0.215307	0.24298	0.161138	0.217488	0.114977	0.082464	0.082912	0.112142	0.071103	0.084185	0.060696	0.042935	0.041069	0.051906	0.031769	0.033405	0.031907	0.023413	0.01225	0.026474	0.015255	0.0141	0.017172	0.013098	0.013852	0.013253	0.007415	0.007683	0.011619	0.011359	0.00704	0.00664	0.005339	0.004873	0.019387	0.022534	0.010424
55.2	0.232487	0.148742	0.215508	0.243539	0.161547	0.218046	0.115619	0.082479	0.083364	0.112464	0.071318	0.08444	0.061427	0.042714	0.041572	0.052072	0.031873	0.033514	0.032652	0.02383	0.012287	0.026563	0.015307	0.014148	0.017578	0.01334	0.01413	0.013299	0.00744	0.007709	0.012212	0.011186	0.007057	0.006663	0.005358	0.00489	0.020045	0.022887	0.010473
55.4	0.233429	0.149291	0.215882	0.244096	0.161956	0.218602	0.116442	0.08288	0.083546	0.112785	0.071532	0.084694	0.061882	0.043115	0.0415	0.052237	0.031977	0.033624	0.032784	0.024367	0.012133	0.026652	0.015359	0.014197	0.018122	0.013487	0.014045	0.013344	0.007466	0.007736	0.012402	0.011279	0.007235	0.006686	0.005377	0.004907	0.02035	0.023191	0.010229
55.6	0.233971	0.149722	0.217104	0.244651	0.162363	0.219158	0.117236	0.083078	0.084382	0.113106	0.071746	0.084948	0.062443	0.043575	0.0419	0.052403	0.032081	0.033733	0.03331	0.024737	0.011809	0.02674	0.015411	0.014245	0.018679	0.013782	0.014158	0.01339	0.007492	0.007763	0.01245	0.011444	0.007453	0.006709	0.005395	0.004924	0.020632	0.023724	0.010469
55.8	0.234815	0.150404	0.217843	0.245205	0.16277	0.219712	0.117665	0.083969	0.085061	0.113426	0.071959	0.085202	0.06305	0.044129	0.042124	0.052568	0.032184	0.033842	0.033237	0.024977	0.012328	0.026829	0.015463	0.014293	0.018871	0.014031	0.014302	0.013436	0.007518	0.00779	0.01269	0.012329	0.007919	0.006733	0.005414	0.004941	0.021184	0.023708	0.010825
56	0.235675	0.150447	0.218596	0.245757	0.163175	0.220264	0.11848	0.083594	0.085458	0.113746	0.072173	0.085456	0.063407	0.043742	0.042137	0.052733	0.032288	0.033952	0.032964	0.024613	0.01252	0.026918	0.015515	0.014341	0.019374	0.013865	0.014282	0.013481	0.007543	0.007816	0.012679	0.011756	0.007648	0.006756	0.005433	0.004959	0.021558	0.023611	0.011361
56.2	0.236261	0.150601	0.218754	0.246307	0.16358	0.220816	0.119348	0.08359	0.085814	0.114065	0.072386	0.085709	0.063447	0.043639	0.042109	0.052898	0.032392	0.034061	0.032698	0.024808	0.012768	0.027007	0.015567	0.014389	0.019611	0.013763	0.014483	0.013527	0.007569	0.007843	0.012761	0.011827	0.007347	0.006779	0.005452	0.004976	0.021553	0.023404	0.011603
56.4	0.236772	0.151187	0.218729	0.246855	0.163983	0.221366	0.119567	0.083344	0.085626	0.114383	0.072598	0.085962	0.063441	0.043531	0.042308	0.053062	0.032495	0.03417	0.032373	0.025009	0.013055	0.027095	0.015619	0.014437	0.019314	0.013799	0.014411	0.013572	0.007595	0.00787	0.012433	0.012039	0.00697	0.006802	0.00547	0.004993	0.021878	0.023763	0.011665
56.6	0.237123	0.151427	0.219183	0.247402	0.164386	0.221914	0.119635	0.083628	0.08543	0.114702	0.072811	0.086214	0.063582	0.043457	0.041994	0.053227	0.032599	0.034279	0.032568	0.025328	0.01282	0.027184	0.015671	0.014484	0.019077	0.013302	0.014229	0.013618	0.007621	0.007896	0.01254	0.011554	0.006255	0.006825	0.005489	0.00501	0.021931	0.023873	0.011269
56.8	0.23732	0.151484	0.219948	0.247947	0.164788	0.222462	0.119909	0.083171	0.085984	0.115019	0.073023	0.086467	0.06373	0.043058	0.042399	0.053391	0.032702	0.034388	0.03229	0.024921	0.012677	0.027272	0.015723	0.014532	0.01892	0.012986	0.014025	0.013663	0.007646	0.007923	0.012385	0.011268	0.006658	0.006848	0.005508	0.005027	0.021886	0.023102	0.01136
57	0.237984	0.151501	0.220444	0.248491	0.165188	0.223008	0.120462	0.08293	0.085952	0.115336	0.073235	0.086719	0.063972	0.042709	0.042653	0.053555	0.032805	0.034496	0.032254	0.024563	0.013094	0.027361	0.015774	0.01458	0.019178	0.01251	0.014145	0.013709	0.007672	0.00795	0.012643	0.010636	0.006886	0.006871	0.005526	0.005044	0.0218	0.022173	0.011165
57.2	0.238679	0.151405	0.220872	0.249032	0.165588	0.223553	0.121411	0.083035	0.08563	0.115653	0.073446	0.08697	0.06449	0.042359	0.042955	0.053719	0.032909	0.034605	0.032254	0.024324	0.012855	0.027449	0.015826	0.014628	0.01932	0.011914	0.014234	0.013754	0.007698	0.007976	0.012784	0.00998	0.007076	0.006894	0.005545	0.005061	0.022193	0.021591	0.01112
57.4	0.239629	0.151307	0.220729	0.249572	0.165986	0.224096	0.121827	0.083347	0.085483	0.115969	0.073657	0.087221	0.064841	0.041922	0.042991	0.053883	0.033012	0.034714	0.032895	0.023646	0.012579	0.027538	0.015878	0.014676	0.019472	0.011516	0.01425	0.0138	0.007723	0.008003	0.013011	0.009558	0.007231	0.006917	0.005564	0.005078	0.022426	0.020906	0.010976
57.6	0.240388	0.150814	0.221029	0.250111	0.166384	0.224638	0.122437	0.083543	0.086161	0.116284	0.073869	0.087472	0.065371	0.041526	0.043453	0.054047	0.033115	0.034822	0.033118	0.023133	0.012443	0.027626	0.01593	0.014724	0.019187	0.011114	0.014593	0.013845	0.007749	0.008029	0.013374	0.009255	0.007698	0.006941	0.005583	0.005095	0.022508	0.020716	0.010914
57.8	0.241159	0.150966	0.221368	0.250647	0.166781	0.225179	0.122647	0.083529	0.086093	0.116599	0.074079	0.087723	0.06566	0.041409	0.043057	0.054211	0.033218	0.034931	0.033267	0.022722	0.012664	0.027714	0.015981	0.014772	0.019011	0.01109	0.014019	0.013891	0.007775	0.008056	0.013455	0.009167	0.007883	0.006964	0.005601	0.005112	0.022316	0.020541	0.01062
58	0.241423	0.15087	0.221872	0.251182	0.167176	0.225719	0.122597	0.083171	0.086466	0.116914	0.07429	0.087973	0.065587	0.041207	0.043452	0.054374	0.033321	0.035039	0.033487	0.022202	0.012703	0.027803	0.016033	0.014819	0.01841	0.010871	0.014223	0.013936	0.0078	0.008083	0.013602	0.009251	0.007413	0.006987	0.00562	0.005129	0.022315	0.020054	0.010267
58.2	0.242059	0.151553	0.222136	0.251716	0.167571	0.226257	0.122816	0.083764	0.08622	0.117228	0.0745	0.088223	0.065956	0.041576	0.043218	0.054537	0.033424	0.035148	0.034067	0.022192	0.012468	0.027891	0.016085	0.014867	0.018278	0.01058	0.014296	0.013982	0.007826	0.008109	0.014468	0.009095	0.007368	0.00701	0.005639	0.005146	0.021929	0.019901	0.010159
58.4	0.242462	0.152297	0.223101	0.252247	0.167965	0.226794	0.12297	0.083887	0.086647	0.117541	0.07471	0.088473	0.065903	0.041857	0.043416	0.0547	0.033526	0.035256	0.03447	0.02223	0.01276	0.027979	0.016136	0.014915	0.018488	0.010824	0.014415	0.014027	0.007852	0.008136	0.014699	0.009401	0.007537	0.007033	0.005657	0.005163	0.02205	0.019981	0.010398
58.6	0.242854	0.153266	0.223747	0.252778	0.168358	0.22733	0.123032	0.084177	0.087074	0.117854	0.074919	0.088722	0.065816	0.042116	0.043786	0.054863	0.033629	0.035364	0.034726	0.022518	0.013106	0.028067	0.016188	0.014963	0.018264	0.011325	0.014791	0.014072	0.007877	0.008162	0.014624	0.010179	0.007386	0.007056	0.005676	0.00518	0.021986	0.020156	0.010473
58.8	0.242819	0.15406	0.224542	0.253306	0.16875	0.227864	0.123303	0.084279	0.087033	0.118166	0.075129	0.088971	0.065716	0.042526	0.043595	0.055026	0.033732	0.035472	0.035419	0.022776	0.013115	0.028155	0.016239	0.01501	0.018404	0.01179	0.014402	0.014118	0.007903	0.008189	0.014842	0.010096	0.007311	0.007079	0.005695	0.005197	0.022188	0.020035	0.010196
59	0.243218	0.154839	0.225323	0.253833	0.16914	0.228397	0.12352	0.084385	0.087694	0.118478	0.075338	0.08922	0.065995	0.042989	0.043834	0.055189	0.033834	0.03558	0.035263	0.023185	0.013448	0.028243	0.016291	0.015058	0.018732	0.01201	0.014402	0.014163	0.007929	0.008215	0.015269	0.010474	0.007392	0.007102	0.005713	0.005214	0.021822	0.02003	0.010886
59.2	0.243553	0.155591	0.225935	0.254358	0.16953	0.228929	0.123916	0.0845	0.088648	0.11879	0.075547	0.089468	0.066038	0.04352	0.043653	0.055352	0.033937	0.035688	0.035448	0.02357	0.013549	0.028331	0.016343	0.015106	0.01874	0.012296	0.014387	0.014208	0.007954	0.008242	0.015333	0.010926	0.008053	0.007125	0.005732	0.005231	0.021984	0.020233	0.010969
59.4	0.24422	0.156117	0.22733	0.254882	0.169919	0.22946	0.124737	0.084638	0.0893	0.1191	0.075755	0.089716	0.066182	0.043721	0.043629	0.055514	0.034039	0.035796	0.03534	0.023371	0.013881	0.028419	0.016394	0.015153	0.018814	0.012238	0.014468	0.014254	0.00798	0.008268	0.014612	0.011143	0.008461	0.007148	0.005751	0.005248	0.021875	0.020257	0.011291
59.6	0.244757	0.157046	0.228467	0.255403	0.170307	0.229989	0.125386	0.084852	0.090408	0.119411	0.075963	0.089964	0.066458	0.044203	0.043997	0.055676	0.034141	0.035904	0.035474	0.024087	0.014533	0.028507	0.016445	0.015201	0.019129	0.012653	0.014774	0.014299	0.008006	0.008295	0.014869	0.011453	0.009143	0.007171	0.005769	0.005265	0.021722	0.020818	0.011966
59.8	0.245562	0.157855	0.229544	0.255924	0.170694	0.230517	0.125525	0.085243	0.090319	0.11972	0.076171	0.090211	0.066956	0.044789	0.043996	0.055838	0.034244	0.036011	0.03531	0.024926	0.014924	0.028594	0.016497	0.015248	0.019337	0.013301	0.014662	0.014344	0.008031	0.008322	0.014826	0.012155	0.009128	0.007194	0.005788	0.005282	0.021714	0.021102	0.012121
60	0.245646	0.158381	0.230612	0.256442	0.17108	0.231044	0.125728	0.085141	0.090687	0.12003	0.076379	0.090458	0.06656	0.045183	0.044127	0.056	0.034346	0.036119	0.034749	0.025302	0.015404	0.028682	0.016548	0.015296	0.019204	0.013759	0.014783	0.01439	0.008057	0.008348	0.014123	0.011821	0.008779	0.007217	0.005807	0.005299	0.021126	0.021484	0.012592
60.2	0.246045	0.159537	0.230939	0.25696	0.171466	0.231569	0.125297	0.08538	0.090862	0.120339	0.076587	0.090705	0.066409	0.045765	0.044165	0.056162	0.034448	0.036227	0.034244	0.025796	0.015884	0.02877	0.0166	0.015343	0.019324	0.014239	0.014935	0.014435	0.008082	0.008375	0.013742	0.01213	0.008641	0.00724	0.005825	0.005316	0.021446	0.022237	0.012645
60.4	0.246289	0.160446	0.231341	0.257475	0.17185	0.232094	0.124939	0.085376	0.090511	0.120647	0.076794	0.090952	0.066088	0.045915	0.043817	0.056324	0.03455	0.036334	0.033585	0.026054	0.01568	0.028857	0.016651	0.015391	0.019221	0.01423	0.014666	0.01448	0.008108	0.008401	0.013275	0.012312	0.008716	0.007263	0.005844	0.005333	0.021393	0.022783	0.012481
60.6	0.246803	0.160451	0.231969	0.257989	0.172233	0.232617	0.12516	0.085301	0.090475	0.120955	0.077001	0.091198	0.066345	0.045853	0.043837	0.056485	0.034652	0.036441	0.033511	0.026198	0.015566	0.028945	0.016703	0.015438	0.01911	0.013715	0.01454	0.014525	0.008133	0.008428	0.013102	0.012257	0.009129	0.007286	0.005863	0.00535	0.02152	0.022954	0.01272
60.8	0.246939	0.160598	0.232244	0.258501	0.172615	0.233138	0.124889	0.085144	0.090325	0.121262	0.077207	0.091444	0.066266	0.045592	0.043789	0.056646	0.034754	0.036549	0.032579	0.02641	0.015128	0.029033	0.016754	0.015486	0.01847	0.013604	0.014351	0.01457	0.008159	0.008454	0.011936	0.012044	0.009266	0.007309	0.005881	0.005367	0.021107	0.022445	0.012861
61	0.2476	0.160392	0.232413	0.259012	0.172997	0.233659	0.125309	0.085044	0.089865	0.121569	0.077414	0.091689	0.066432	0.045739	0.043463	0.056808	0.034855	0.036656	0.03269	0.026566	0.014869	0.02912	0.016805	0.015533	0.018489	0.013167	0.014249	0.014616	0.008185	0.00848	0.011745	0.011471	0.008803	0.007332	0.0059	0.005384	0.021246	0.022359	0.012679
61.2	0.248042	0.1607	0.232828	0.259521	0.173377	0.234178	0.125354	0.085627	0.089594	0.121875	0.07762	0.091934	0.066407	0.045803	0.043629	0.056969	0.034957	0.036763	0.032607	0.026833	0.01438	0.029207	0.016856	0.015581	0.017895	0.013064	0.014141	0.014661	0.00821	0.008507	0.011058	0.01156	0.009331	0.007355	0.005918	0.005401	0.021083	0.02288	0.012452
61.4	0.248777	0.16035	0.232746	0.260029	0.173757	0.234696	0.125541	0.086002	0.089492	0.122181	0.077825	0.092179	0.066629	0.045816	0.043518	0.05713	0.035059	0.03687	0.032773	0.02669	0.013836	0.029295	0.016908	0.015628	0.018227	0.012972	0.013758	0.014706	0.008236	0.008533	0.011149	0.011244	0.009174	0.007378	0.005937	0.005418	0.021142	0.022875	0.011986
61.6	0.249243	0.160499	0.233215	0.260535	0.174135	0.235213	0.125775	0.086438	0.089883	0.122486	0.078031	0.092424	0.067025	0.045688	0.043746	0.05729	0.03516	0.036977	0.032698	0.026537	0.013579	0.029382	0.016959	0.015676	0.018012	0.012963	0.01397	0.014751	0.008261	0.00856	0.011602	0.011196	0.009623	0.007401	0.005956	0.005435	0.021321	0.023051	0.012079
61.8	0.249884	0.161251	0.23306	0.261039	0.174513	0.235729	0.125986	0.087057	0.089468	0.122791	0.078236	0.092668	0.067059	0.046103	0.043307	0.057451	0.035262	0.037084	0.032951	0.026767	0.01326	0.029469	0.01701	0.015723	0.018008	0.013003	0.012932	0.014796	0.008287	0.008586	0.011889	0.011755	0.008656	0.007424	0.005974	0.005452	0.021448	0.023486	0.011489
62	0.250384	0.161626	0.233506	0.261542	0.17489	0.236243	0.126525	0.087266	0.089882	0.123095	0.078441	0.092912	0.067014	0.04612	0.043935	0.057611	0.035363	0.037191	0.033383	0.026754	0.012738	0.029557	0.017061	0.01577	0.01783	0.013286	0.013313	0.014841	0.008312	0.008613	0.012396	0.011903	0.008361	0.007447	0.005993	0.005469	0.021684	0.023362	0.01158
62.2	0.251254	0.162302	0.23395	0.262043	0.175265	0.236756	0.127191	0.088049	0.090014	0.123399	0.078646	0.093155	0.067395	0.046313	0.044034	0.057772	0.035464	0.037298	0.033894	0.026939	0.012655	0.029644	0.017113	0.015818	0.018132	0.013497	0.013292	0.014886	0.008338	0.008639	0.012814	0.012278	0.008356	0.00747	0.006011	0.005486	0.021888	0.02364	0.01158
62.4	0.251691	0.162413	0.234521	0.262543	0.17564	0.237268	0.127547	0.088005	0.090666	0.123702	0.07885	0.093399	0.067524	0.04622	0.044826	0.057932	0.035566	0.037404	0.03391	0.026802	0.012684	0.029731	0.017164	0.015865	0.018373	0.013794	0.013104	0.014931	0.008363	0.008665	0.013408	0.012761	0.008528	0.007493	0.00603	0.005503	0.022077	0.023844	0.011568
62.6	0.252029	0.162403	0.234539	0.263041	0.176014	0.237778	0.127927	0.088276	0.091004	0.124005	0.079055	0.093642	0.067896	0.046351	0.045233	0.058092	0.035667	0.037511	0.034104	0.026537	0.012502	0.029818	0.017215	0.015912	0.018469	0.014067	0.012894	0.014976	0.008389	0.008692	0.013658	0.012862	0.007914	0.007516	0.006049	0.00552	0.022201	0.023544	0.011408
62.8	0.252816	0.16236	0.234734	0.263538	0.176387	0.238288	0.128515	0.088636	0.091369	0.124307	0.079258	0.093884	0.068562	0.046504	0.045579	0.058252	0.035768	0.037617	0.034741	0.026419	0.012799	0.029905	0.017266	0.015959	0.018848	0.014041	0.012697	0.015021	0.008414	0.008718	0.014431	0.012362	0.007974	0.007539	0.006067	0.005537	0.022637	0.023377	0.011213
63	0.253722	0.162474	0.235388	0.264033	0.176759	0.238796	0.129073	0.088708	0.091911	0.124608	0.079462	0.094127	0.069161	0.045969	0.046002	0.058411	0.035869	0.037724	0.034839	0.025982	0.012921	0.029992	0.017317	0.016007	0.018828	0.01365	0.012773	0.015066	0.00844	0.008745	0.014559	0.011953	0.007888	0.007562	0.006086	0.005554	0.022423	0.023266	0.011146
63.2	0.254539	0.163136	0.236042	0.264526	0.177131	0.239303	0.12988	0.089388	0.092435	0.12491	0.079665	0.094369	0.069586	0.045924	0.046047	0.058571	0.03597	0.03783	0.035042	0.026301	0.012607	0.030079	0.017368	0.016054	0.019113	0.014129	0.012666	0.015111	0.008465	0.008771	0.014784	0.012078	0.008168	0.007584	0.006104	0.005571	0.022627	0.023778	0.010588
63.4	0.25488	0.163285	0.23674	0.265018	0.177501	0.239809	0.129987	0.089904	0.092957	0.12521	0.079869	0.09461	0.069327	0.045838	0.046484	0.05873	0.036071	0.037936	0.035161	0.026138	0.012895	0.030166	0.017419	0.016101	0.018938	0.013955	0.013136	0.015156	0.00849	0.008797	0.014693	0.012107	0.007767	0.007607	0.006123	0.005588	0.022419	0.024	0.010366
63.6	0.25587	0.164012	0.23731	0.265509	0.17787	0.240313	0.130345	0.09025	0.093734	0.125511	0.080071	0.094852	0.069812	0.046138	0.04672	0.058889	0.036172	0.038043	0.035701	0.026853	0.013334	0.030253	0.01747	0.016148	0.019302	0.014261	0.013371	0.015201	0.008516	0.008824	0.015638	0.01241	0.008213	0.00763	0.006141	0.005605	0.023033	0.024301	0.010451
63.8	0.255942	0.164107	0.238089	0.265998	0.178239	0.240817	0.130041	0.090267	0.094254	0.12581	0.080274	0.095093	0.070112	0.046124	0.046817	0.059049	0.036272	0.038149	0.035807	0.026602	0.013746	0.03034	0.017521	0.016195	0.018969	0.014347	0.013709	0.015246	0.008541	0.00885	0.015676	0.012363	0.008187	0.007653	0.00616	0.005622	0.02263	0.024001	0.010709
64	0.256068	0.16463	0.238315	0.266485	0.178606	0.241319	0.129907	0.090557	0.094608	0.12611	0.080476	0.095334	0.069917	0.046147	0.047071	0.059208	0.036373	0.038255	0.035604	0.026195	0.014074	0.030426	0.017572	0.016242	0.018813	0.014101	0.014032	0.015291	0.008567	0.008876	0.015483	0.011762	0.007898	0.007676	0.006178	0.005639	0.022427	0.024019	0.010923
64.2	0.256733	0.164874	0.238455	0.266971	0.178973	0.24182	0.129654	0.090579	0.095013	0.126408	0.080678	0.095574	0.070366	0.046188	0.047172	0.059366	0.036473	0.038361	0.035821	0.026009	0.014044	0.030513	0.017623	0.01629	0.018923	0.014084	0.0142	0.015336	0.008592	0.008903	0.015459	0.011711	0.008089	0.007699	0.006197	0.005656	0.023074	0.023771	0.011103
64.4	0.257064	0.165182	0.238664	0.267456	0.179339	0.242319	0.13021	0.090567	0.094849	0.126707	0.08088	0.095814	0.070459	0.046859	0.047246	0.059525	0.036574	0.038467	0.035504	0.026342	0.014111	0.0306	0.017674	0.016337	0.018948	0.014001	0.014491	0.015381	0.008618	0.008929	0.01545	0.011737	0.008533	0.007722	0.006216	0.005673	0.022796	0.023937	0.011295
64.6	0.257297	0.164653	0.239467	0.267939	0.179704	0.242818	0.130296	0.09037	0.095168	0.127004	0.081082	0.096054	0.071075	0.046711	0.047951	0.059684	0.036674	0.038572	0.035716	0.025838	0.01486	0.030686	0.017725	0.016384	0.018735	0.013773	0.015049	0.015426	0.008643	0.008955	0.015052	0.011523	0.009289	0.007745	0.006234	0.005689	0.023043	0.023495	0.011782
64.8	0.257267	0.164942	0.240467	0.26842	0.180068	0.243315	0.130213	0.090396	0.095455	0.127302	0.081283	0.096294	0.070882	0.046879	0.048308	0.059842	0.036775	0.038678	0.035456	0.026001	0.015001	0.030773	0.017776	0.016431	0.018391	0.013722	0.015214	0.01547	0.008668	0.008982	0.01458	0.011211	0.009375	0.007767	0.006253	0.005706	0.022738	0.022927	0.012123
65	0.257365	0.164861	0.241672	0.2689	0.180431	0.243811	0.130394	0.090697	0.096148	0.127598	0.081484	0.096533	0.070949	0.047241	0.048983	0.06	0.036875	0.038784	0.035803	0.026117	0.015649	0.030859	0.017826	0.016478	0.018609	0.013619	0.015542	0.015515	0.008694	0.009008	0.014832	0.011515	0.00995	0.00779	0.006271	0.005723	0.022203	0.022746	0.012246
65.2	0.257698	0.165391	0.242293	0.269379	0.180793	0.244306	0.130329	0.090928	0.096232	0.127895	0.081684	0.096772	0.070619	0.047297	0.049254	0.060158	0.036975	0.038889	0.035849	0.026019	0.016084	0.030946	0.017877	0.016525	0.018482	0.013332	0.015191	0.01556	0.008719	0.009034	0.014518	0.01143	0.009939	0.007813	0.00629	0.00574	0.021645	0.022542	0.0122
65.4	0.258536	0.165588	0.242833	0.269856	0.181154	0.2448	0.131153	0.091094	0.096441	0.128191	0.081885	0.097011	0.07095	0.047243	0.049437	0.060316	0.037075	0.038995	0.036314	0.026363	0.016021	0.031032	0.017928	0.016572	0.018833	0.01353	0.015303	0.015605	0.008745	0.009061	0.01517	0.011326	0.009607	0.007836	0.006308	0.005757	0.021896	0.022122	0.012199
65.6	0.258988	0.166595	0.244043	0.270331	0.181515	0.245293	0.131521	0.091401	0.09714	0.128486	0.082085	0.097249	0.071185	0.047542	0.05009	0.060474	0.037175	0.0391	0.036513	0.02711	0.016347	0.031119	0.017979	0.016619	0.018722	0.013931	0.015989	0.01565	0.00877	0.009087	0.015459	0.012038	0.010125	0.007859	0.006327	0.005774	0.021791	0.022251	0.012835
65.8	0.259834	0.167643	0.244522	0.270805	0.181874	0.245784	0.132094	0.092149	0.097452	0.128781	0.082285	0.097487	0.071534	0.048037	0.049952	0.060632	0.037275	0.039206	0.036863	0.027873	0.016276	0.031205	0.01803	0.016666	0.018914	0.014423	0.015679	0.015694	0.008795	0.009113	0.015469	0.013086	0.009749	0.007882	0.006345	0.005791	0.021824	0.022936	0.012828
66	0.259758	0.168522	0.245419	0.271278	0.182233	0.246274	0.13239	0.092053	0.098156	0.129075	0.082485	0.097725	0.071578	0.048166	0.050314	0.060789	0.037375	0.039311	0.03654	0.028283	0.016255	0.031291	0.01808	0.016712	0.018806	0.015366	0.016019	0.015739	0.008821	0.009139	0.01519	0.013744	0.009866	0.007904	0.006364	0.005808	0.021961	0.022957	0.013339
66.2	0.259764	0.168712	0.245634	0.271749	0.182591	0.246764	0.132828	0.091664	0.098516	0.129369	0.082684	0.097962	0.071577	0.048088	0.050508	0.060946	0.037475	0.039416	0.036208	0.028115	0.016429	0.031377	0.018131	0.016759	0.018639	0.015414	0.015826	0.015784	0.008846	0.009166	0.01484	0.014081	0.009913	0.007927	0.006382	0.005825	0.021342	0.023308	0.01379
66.4	0.260067	0.168887	0.245475	0.272219	0.182947	0.247251	0.132988	0.091738	0.098656	0.129662	0.082883	0.098199	0.071391	0.048112	0.050484	0.061104	0.037575	0.039521	0.036361	0.0281	0.016139	0.031463	0.018182	0.016806	0.018818	0.016057	0.015816	0.015828	0.008871	0.009192	0.014874	0.013975	0.009775	0.00795	0.006401	0.005841	0.021149	0.023371	0.014064
66.6	0.260371	0.169309	0.245964	0.272687	0.183303	0.247738	0.133699	0.092039	0.099213	0.129955	0.083082	0.098436	0.071479	0.048689	0.050753	0.061261	0.037674	0.039626	0.036528	0.028474	0.016363	0.03155	0.018232	0.016853	0.019042	0.016472	0.016075	0.015873	0.008897	0.009218	0.014559	0.013941	0.009971	0.007973	0.006419	0.005858	0.021314	0.023731	0.014315
66.8	0.261447	0.16995	0.246457	0.273154	0.183659	0.248224	0.13415	0.091982	0.099715	0.130247	0.083281	0.098672	0.072009	0.04862	0.05078	0.061417	0.037774	0.039731	0.036927	0.028546	0.016419	0.031636	0.018283	0.0169	0.019499	0.01649	0.016159	0.015918	0.008922	0.009244	0.014706	0.013834	0.00997	0.007996	0.006438	0.005875	0.021878	0.024345	0.014249
67	0.261785	0.170889	0.246736	0.273619	0.184013	0.248708	0.134087	0.091844	0.099845	0.130539	0.083479	0.098909	0.071634	0.048594	0.050421	0.061574	0.037873	0.039836	0.036712	0.028799	0.016025	0.031722	0.018333	0.016947	0.019206	0.016638	0.016116	0.015962	0.008947	0.00927	0.014346	0.01387	0.009535	0.008018	0.006456	0.005892	0.021548	0.02517	0.014094
67.2	0.261931	0.171737	0.246786	0.274083	0.184366	0.249191	0.134215	0.092359	0.099634	0.130831	0.083677	0.099144	0.071623	0.049241	0.04988	0.061731	0.037973	0.039941	0.036769	0.029737	0.015717	0.031808	0.018384	0.016993	0.019622	0.017183	0.016103	0.016007	0.008972	0.009297	0.014423	0.014671	0.009429	0.008041	0.006475	0.005909	0.021623	0.026116	0.013723
67.4	0.261988	0.171835	0.247386	0.274546	0.184719	0.249673	0.134152	0.092301	0.099883	0.131122	0.083875	0.09938	0.071365	0.049048	0.049965	0.061887	0.038072	0.040046	0.036594	0.029124	0.016232	0.031893	0.018435	0.01704	0.019532	0.016582	0.016739	0.016052	0.008998	0.009323	0.014469	0.014414	0.009807	0.008064	0.006493	0.005926	0.021881	0.025569	0.013853
67.6	0.262792	0.17256	0.247428	0.275007	0.18507	0.250154	0.134676	0.092037	0.100019	0.131412	0.084072	0.099615	0.071649	0.049176	0.04942	0.062044	0.038172	0.04015	0.036787	0.02898	0.01589	0.031979	0.018485	0.017087	0.019586	0.016815	0.016667	0.016096	0.009023	0.009349	0.01494	0.014442	0.010082	0.008087	0.006512	0.005942	0.022361	0.025503	0.013882
67.8	0.262904	0.172873	0.247572	0.275466	0.185421	0.250634	0.134542	0.092176	0.09961	0.131702	0.08427	0.09985	0.07191	0.049282	0.04931	0.0622	0.038271	0.040255	0.036597	0.028481	0.015411	0.032065	0.018536	0.017134	0.019865	0.01644	0.016773	0.016141	0.009048	0.009375	0.01516	0.013991	0.009786	0.008109	0.00653	0.005959	0.02199	0.025348	0.013568
68	0.263241	0.173589	0.247261	0.275924	0.185771	0.251113	0.134376	0.092662	0.098678	0.131992	0.084467	0.100085	0.071764	0.050077	0.048819	0.062356	0.03837	0.040359	0.036629	0.028394	0.014711	0.032151	0.018586	0.01718	0.020383	0.016448	0.016749	0.016185	0.009074	0.009401	0.015056	0.01416	0.009146	0.008132	0.006549	0.005976	0.022457	0.025547	0.012829
68.2	0.263757	0.1732	0.247602	0.276381	0.18612	0.25159	0.134892	0.092538	0.098328	0.132281	0.084664	0.100319	0.071798	0.050094	0.048934	0.062512	0.038469	0.040464	0.036569	0.027709	0.014691	0.032237	0.018637	0.017227	0.020582	0.016303	0.016911	0.01623	0.009099	0.009428	0.015248	0.013838	0.009534	0.008155	0.006567	0.005993	0.022772	0.025136	0.012797
68.4	0.264241	0.173158	0.247995	0.276836	0.186468	0.252067	0.135707	0.092628	0.097976	0.132569	0.08486	0.100553	0.071952	0.0505	0.048807	0.062667	0.038568	0.040568	0.036398	0.027425	0.015069	0.032322	0.018687	0.017274	0.021071	0.016031	0.017036	0.016274	0.009124	0.009454	0.015679	0.014004	0.0095	0.008178	0.006585	0.00601	0.022641	0.024815	0.012396
68.6	0.264368	0.172957	0.248225	0.27729	0.186816	0.252542	0.135969	0.092606	0.098071	0.132857	0.085056	0.100787	0.072152	0.050263	0.048957	0.062823	0.038667	0.040672	0.0363	0.026758	0.015042	0.032408	0.018737	0.01732	0.021255	0.015607	0.016444	0.016319	0.009149	0.00948	0.015602	0.013681	0.009456	0.0082	0.006604	0.006027	0.022847	0.024148	0.012088
68.8	0.26496	0.173504	0.248649	0.277743	0.187162	0.253016	0.136585	0.092783	0.098266	0.133145	0.085252	0.10102	0.072245	0.050231	0.049289	0.062979	0.038766	0.040776	0.0369	0.027122	0.01471	0.032494	0.018788	0.017367	0.021862	0.015233	0.015816	0.016363	0.009175	0.009506	0.016157	0.01338	0.009109	0.008223	0.006622	0.006043	0.022715	0.023796	0.011556
69	0.265456	0.173971	0.249006	0.278194	0.187508	0.253489	0.136786	0.093684	0.098191	0.133432	0.085448	0.101254	0.072429	0.050221	0.049369	0.063134	0.038865	0.040881	0.036897	0.027228	0.014769	0.032579	0.018838	0.017413	0.022211	0.014966	0.015851	0.016408	0.0092	0.009532	0.016171	0.01356	0.008984	0.008246	0.006641	0.00606	0.022361	0.023684	0.01089
69.2	0.266078	0.174024	0.249083	0.278644	0.187853	0.253961	0.136667	0.093911	0.097588	0.133719	0.085644	0.101486	0.072224	0.049867	0.048764	0.063289	0.038963	0.040985	0.036831	0.026762	0.014277	0.032665	0.018889	0.01746	0.02163	0.014255	0.015223	0.016452	0.009225	0.009558	0.015756	0.012828	0.007751	0.008268	0.006659	0.006077	0.022221	0.023186	0.010076
69.4	0.266855	0.174585	0.250266	0.279092	0.188197	0.254431	0.137468	0.094492	0.09831	0.134005	0.085839	0.101719	0.072405	0.049808	0.049463	0.063444	0.039062	0.041089	0.037192	0.027231	0.014397	0.03275	0.018939	0.017507	0.021331	0.014602	0.01541	0.016497	0.00925	0.009584	0.015394	0.01287	0.00771	0.008291	0.006678	0.006094	0.022342	0.023044	0.010392
69.6	0.266849	0.174878	0.250931	0.279539	0.18854	0.254901	0.137305	0.094533	0.098949	0.134291	0.086034	0.101951	0.071997	0.049764	0.049743	0.063599	0.03916	0.041192	0.037038	0.027617	0.014415	0.032835	0.018989	0.017553	0.021099	0.014272	0.014992	0.016541	0.009275	0.00961	0.014394	0.013113	0.007748	0.008314	0.006696	0.006111	0.021948	0.023029	0.010321
69.8	0.266615	0.17567	0.251124	0.279985	0.188882	0.255369	0.137331	0.095332	0.098896	0.134576	0.086228	0.102183	0.072169	0.04974	0.049165	0.063754	0.039259	0.041296	0.036768	0.02768	0.014054	0.032921	0.019039	0.0176	0.020826	0.014181	0.014256	0.016586	0.009301	0.009637	0.013849	0.013576	0.006927	0.008336	0.006714	0.006127	0.021727	0.023222	0.009929
70	0.266781	0.175794	0.251836	0.280429	0.189224	0.255836	0.137777	0.095176	0.099667	0.134861	0.086423	0.102415	0.07264	0.04947	0.049248	0.063908	0.039357	0.0414	0.03694	0.0276	0.014419	0.033006	0.01909	0.017646	0.020657	0.014049	0.014372	0.01663	0.009326	0.009663	0.014112	0.0135	0.006592	0.008359	0.006733	0.006144	0.021972	0.022996	0.010291
70.2	0.267866	0.175493	0.252349	0.280871	0.189564	0.256303	0.138667	0.094898	0.100187	0.135145	0.086617	0.102646	0.073114	0.049445	0.049344	0.064063	0.039456	0.041504	0.037614	0.027287	0.014749	0.033091	0.01914	0.017693	0.020717	0.013329	0.014259	0.016674	0.009351	0.009689	0.014344	0.013026	0.00676	0.008382	0.006751	0.006161	0.022103	0.022687	0.010924
70.4	0.268332	0.175376	0.253074	0.281313	0.189904	0.256768	0.138817	0.095221	0.100715	0.135429	0.086811	0.102877	0.073583	0.049331	0.049638	0.064217	0.039554	0.041607	0.038158	0.027329	0.015135	0.033176	0.01919	0.017739	0.021228	0.012985	0.014666	0.016719	0.009376	0.009715	0.014354	0.013037	0.006731	0.008404	0.00677	0.006178	0.02263	0.022972	0.010906
70.6	0.269008	0.175922	0.253993	0.281753	0.190243	0.257232	0.139401	0.095369	0.101436	0.135712	0.087005	0.103108	0.07425	0.049471	0.050093	0.064371	0.039652	0.041711	0.038185	0.027908	0.015485	0.033261	0.01924	0.017785	0.02117	0.01288	0.014671	0.016763	0.009401	0.009741	0.014351	0.012896	0.007227	0.008427	0.006788	0.006195	0.023062	0.023615	0.011059
70.8	0.269768	0.176099	0.254716	0.282192	0.190581	0.257694	0.139837	0.095511	0.101919	0.135995	0.087198	0.103338	0.07497	0.049294	0.049912	0.064525	0.03975	0.041814	0.038744	0.027925	0.015845	0.033347	0.01929	0.017832	0.021151	0.012781	0.015001	0.016807	0.009426	0.009767	0.014461	0.012909	0.007225	0.00845	0.006806	0.006211	0.024029	0.023924	0.011367
71	0.270062	0.176136	0.255006	0.282629	0.190918	0.258156	0.139691	0.095197	0.102027	0.136277	0.087391	0.103569	0.074849	0.049591	0.049741	0.064679	0.039848	0.041917	0.038251	0.028009	0.015872	0.033432	0.019341	0.017878	0.020713	0.012951	0.015241	0.016852	0.009452	0.009793	0.013999	0.013057	0.007169	0.008472	0.006825	0.006228	0.023692	0.023907	0.011217
71.2	0.270479	0.176487	0.255619	0.283065	0.191255	0.258617	0.140185	0.095636	0.101878	0.136559	0.087584	0.103798	0.07513	0.049847	0.049599	0.064833	0.039946	0.042021	0.038334	0.028227	0.016133	0.033517	0.019391	0.017924	0.020913	0.012865	0.015411	0.016896	0.009477	0.009819	0.014189	0.013457	0.00774	0.008495	0.006843	0.006245	0.023816	0.023701	0.011263
71.4	0.270841	0.176431	0.25602	0.2835	0.19159	0.259076	0.14045	0.095537	0.102234	0.136841	0.087777	0.104028	0.075321	0.049749	0.049771	0.064986	0.040044	0.042124	0.037795	0.02765	0.016209	0.033602	0.019441	0.017971	0.020615	0.012695	0.015653	0.01694	0.009502	0.009845	0.014037	0.013654	0.008113	0.008518	0.006862	0.006262	0.023927	0.02314	0.011635
71.6	0.271362	0.177042	0.255823	0.283933	0.191925	0.259535	0.140708	0.095716	0.102226	0.137122	0.087969	0.104257	0.075425	0.050339	0.049308	0.06514	0.040142	0.042227	0.0373	0.027705	0.015857	0.033686	0.019491	0.018017	0.02042	0.013343	0.015631	0.016985	0.009527	0.009871	0.014007	0.014353	0.008047	0.00854	0.00688	0.006278	0.023659	0.023993	0.011502
71.8	0.271579	0.177354	0.256454	0.284365	0.192259	0.259992	0.140795	0.096644	0.102169	0.137402	0.088162	0.104486	0.075512	0.051153	0.049563	0.065293	0.04024	0.04233	0.037555	0.027682	0.015855	0.033771	0.019541	0.018063	0.020679	0.013315	0.015994	0.017029	0.009552	0.009897	0.013885	0.014856	0.008126	0.008563	0.006898	0.006295	0.023616	0.024301	0.011753
72	0.271802	0.17763	0.256704	0.284795	0.192592	0.260448	0.140883	0.096918	0.102026	0.137682	0.088353	0.104715	0.07531	0.051876	0.049092	0.065446	0.040337	0.042433	0.037242	0.028199	0.015818	0.033856	0.019591	0.01811	0.020426	0.013565	0.016253	0.017073	0.009577	0.009923	0.013733	0.015354	0.00799	0.008585	0.006917	0.006312	0.023563	0.024638	0.011805
72.2	0.272689	0.177582	0.25699	0.285225	0.192925	0.260903	0.141659	0.096892	0.102429	0.137962	0.088545	0.104943	0.075533	0.052085	0.049584	0.065599	0.040435	0.042536	0.037642	0.0282	0.016385	0.033941	0.019641	0.018156	0.020383	0.013986	0.016183	0.017117	0.009602	0.009949	0.014076	0.015039	0.008165	0.008608	0.006935	0.006329	0.023721	0.024765	0.012201
72.4	0.273205	0.178152	0.257157	0.285653	0.193256	0.261357	0.142284	0.097185	0.102513	0.138241	0.088737	0.105171	0.075817	0.052941	0.049387	0.065752	0.040532	0.042639	0.038156	0.028718	0.016091	0.034026	0.019691	0.018202	0.020771	0.014603	0.016016	0.017161	0.009627	0.009975	0.014428	0.015427	0.00827	0.008631	0.006953	0.006345	0.023476	0.025211	0.012441
72.6	0.273928	0.178743	0.257424	0.286079	0.193587	0.26181	0.142476	0.097646	0.103114	0.13852	0.088928	0.105399	0.076401	0.053314	0.049662	0.065905	0.04063	0.042741	0.038097	0.029372	0.015643	0.03411	0.019741	0.018248	0.02144	0.015156	0.015588	0.017206	0.009652	0.010001	0.014657	0.014992	0.008486	0.008653	0.006972	0.006362	0.023758	0.025415	0.012956
72.8	0.274726	0.179476	0.257748	0.286505	0.193917	0.262262	0.143108	0.097624	0.103387	0.138798	0.089119	0.105627	0.076863	0.053308	0.049556	0.066057	0.040727	0.042844	0.038383	0.029933	0.015314	0.034195	0.019791	0.018294	0.021758	0.015063	0.015697	0.01725	0.009677	0.010027	0.015018	0.014649	0.008405	0.008676	0.00699	0.006379	0.023669	0.025403	0.012372
73	0.275171	0.179888	0.258198	0.286929	0.194246	0.262713	0.143088	0.098243	0.103456	0.139076	0.089309	0.105854	0.076778	0.053502	0.049303	0.06621	0.040825	0.042947	0.038323	0.029798	0.015007	0.034279	0.019841	0.018341	0.021689	0.01503	0.016064	0.017294	0.009702	0.010053	0.015035	0.014645	0.009027	0.008698	0.007008	0.006396	0.023783	0.025424	0.012666
73.2	0.275509	0.180093	0.258346	0.287351	0.194574	0.263163	0.142821	0.098876	0.103717	0.139353	0.0895	0.106081	0.076539	0.053613	0.049029	0.066362	0.040922	0.043049	0.038184	0.029921	0.014582	0.034364	0.019891	0.018387	0.021478	0.014999	0.01541	0.017338	0.009728	0.010079	0.014828	0.013999	0.00854	0.008721	0.007027	0.006412	0.023608	0.025552	0.012618
73.4	0.275674	0.180721	0.259405	0.287773	0.194902	0.263611	0.14328	0.099011	0.104765	0.13963	0.08969	0.106307	0.076716	0.053459	0.049715	0.066514	0.041019	0.043152	0.038418	0.030043	0.014948	0.034448	0.01994	0.018433	0.021606	0.014854	0.015634	0.017382	0.009753	0.010105	0.014442	0.013407	0.009242	0.008744	0.007045	0.006429	0.023789	0.025465	0.013517
73.6	0.27595	0.181291	0.259525	0.288193	0.195228	0.264059	0.143148	0.099317	0.104682	0.139907	0.08988	0.106534	0.076785	0.053319	0.049286	0.066666	0.041116	0.043254	0.038445	0.030497	0.014886	0.034533	0.01999	0.018479	0.021591	0.014715	0.015597	0.017426	0.009778	0.010131	0.0146	0.013651	0.009123	0.008766	0.007063	0.006446	0.023749	0.025576	0.012916
73.8	0.276319	0.181922	0.260195	0.288611	0.195554	0.264505	0.143247	0.100216	0.104929	0.140183	0.090069	0.10676	0.07748	0.053355	0.049221	0.066818	0.041213	0.043356	0.038734	0.030447	0.015205	0.034617	0.02004	0.018525	0.022039	0.014521	0.015606	0.01747	0.009803	0.010157	0.015049	0.013573	0.009079	0.008789	0.007082	0.006463	0.023649	0.025636	0.012786
74	0.277626	0.181867	0.261281	0.289029	0.195879	0.264951	0.143729	0.100164	0.105445	0.140458	0.090259	0.106986	0.078069	0.052837	0.049919	0.06697	0.04131	0.043458	0.039443	0.030625	0.015881	0.034701	0.02009	0.018571	0.022242	0.01436	0.015992	0.017514	0.009828	0.010183	0.015723	0.012862	0.009452	0.008811	0.0071	0.006479	0.023941	0.025559	0.0133
74.2	0.278275	0.181944	0.261792	0.289445	0.196203	0.265395	0.144395	0.100337	0.105547	0.140733	0.090448	0.107211	0.078359	0.052288	0.050263	0.067122	0.041407	0.04356	0.039601	0.030506	0.015757	0.034786	0.02014	0.018617	0.022604	0.0139	0.016018	0.017558	0.009853	0.010208	0.015927	0.012673	0.00938	0.008834	0.007118	0.006496	0.024518	0.024983	0.01289
74.4	0.278267	0.182069	0.26209	0.28986	0.196527	0.265839	0.14395	0.100758	0.105598	0.141008	0.090637	0.107436	0.078106	0.052106	0.050644	0.067273	0.041504	0.043663	0.03914	0.030351	0.015922	0.03487	0.020189	0.018663	0.022501	0.013791	0.016015	0.017602	0.009878	0.010234	0.015328	0.012748	0.008981	0.008856	0.007137	0.006513	0.024294	0.025165	0.012816
74.6	0.27898	0.182451	0.262402	0.290273	0.19685	0.266281	0.144748	0.10112	0.105549	0.141282	0.090825	0.107661	0.078229	0.051777	0.050466	0.067424	0.0416	0.043765	0.039591	0.030415	0.015937	0.034954	0.020239	0.018709	0.02271	0.01434	0.015632	0.017646	0.009903	0.01026	0.015269	0.012294	0.009105	0.008879	0.007155	0.006529	0.024952	0.024869	0.012474
74.8	0.279082	0.182743	0.262664	0.290686	0.197172	0.266722	0.14487	0.10092	0.105502	0.141556	0.091014	0.107886	0.077981	0.051605	0.050253	0.067576	0.041697	0.043866	0.039562	0.029865	0.015842	0.035038	0.020289	0.018755	0.022372	0.014635	0.015357	0.01769	0.009928	0.010286	0.014912	0.012634	0.008717	0.008901	0.007173	0.006546	0.025052	0.024673	0.011921
75	0.279457	0.183073	0.262748	0.291097	0.197493	0.267162	0.144799	0.100806	0.105863	0.141829	0.091202	0.10811	0.077893	0.05152	0.050291	0.067727	0.041794	0.043968	0.039098	0.029381	0.015874	0.035122	0.020338	0.018801	0.0224	0.014749	0.015255	0.017734	0.009953	0.010312	0.014978	0.0127	0.008337	0.008924	0.007192	0.006563	0.024932	0.024594	0.011389
75.2	0.279882	0.183866	0.263151	0.291507	0.197813	0.267601	0.145219	0.101485	0.1059	0.142102	0.09139	0.108334	0.07761	0.051762	0.050453	0.067877	0.04189	0.04407	0.039356	0.029557	0.016059	0.035206	0.020388	0.018847	0.022454	0.014823	0.015525	0.017778	0.009978	0.010338	0.01544	0.013109	0.008467	0.008946	0.00721	0.006579	0.02491	0.025121	0.011673
75.4	0.279928	0.183866	0.263465	0.291915	0.198132	0.268039	0.145481	0.101779	0.106119	0.142374	0.091578	0.108558	0.077803	0.051964	0.050632	0.068028	0.041987	0.044172	0.039282	0.029358	0.015798	0.03529	0.020438	0.018893	0.022792	0.015054	0.015577	0.017822	0.010003	0.010364	0.015278	0.013441	0.00813	0.008969	0.007228	0.006596	0.024734	0.025644	0.011638
75.6	0.280239	0.184674	0.264435	0.292322	0.198451	0.268476	0.14535	0.102728	0.106517	0.142646	0.091765	0.108781	0.077649	0.052364	0.051298	0.068179	0.042083	0.044273	0.039125	0.029802	0.015946	0.035374	0.020487	0.018939	0.022289	0.015639	0.015868	0.017866	0.010028	0.01039	0.014824	0.014121	0.00821	0.008991	0.007246	0.006613	0.024323	0.026174	0.011334
75.8	0.279971	0.184883	0.265493	0.292728	0.198769	0.268912	0.145552	0.103345	0.106886	0.142917	0.091952	0.109004	0.077487	0.052944	0.051758	0.068329	0.042179	0.044375	0.039543	0.030186	0.016304	0.035458	0.020537	0.018985	0.022282	0.01574	0.016513	0.01791	0.010053	0.010415	0.014573	0.014547	0.008316	0.009014	0.007265	0.006629	0.023878	0.026301	0.011995
76	0.280259	0.185559	0.266011	0.293133	0.199086	0.269347	0.1454	0.103382	0.107175	0.143188	0.092139	0.109227	0.077769	0.053521	0.052134	0.06848	0.042276	0.044476	0.039997	0.030855	0.01668	0.035542	0.020587	0.01903	0.022027	0.016071	0.016854	0.017954	0.010077	0.010441	0.014602	0.01468	0.008287	0.009036	0.007283	0.006646	0.023876	0.026461	0.011949
76.2	0.280582	0.185959	0.266706	0.293536	0.199403	0.269781	0.145551	0.103739	0.107693	0.143459	0.092326	0.10945	0.077849	0.054329	0.052825	0.06863	0.042372	0.044578	0.040664	0.030701	0.01708	0.035626	0.020636	0.019076	0.021617	0.016771	0.017026	0.017998	0.010102	0.010467	0.014453	0.015088	0.008444	0.009059	0.007301	0.006663	0.024003	0.026845	0.012487
76.4	0.281054	0.186308	0.266803	0.293939	0.199718	0.270214	0.145704	0.103814	0.107388	0.143729	0.092512	0.109672	0.07807	0.054902	0.052448	0.06878	0.042468	0.044679	0.040756	0.031232	0.016775	0.03571	0.020686	0.019122	0.021607	0.017273	0.016981	0.018041	0.010127	0.010493	0.014245	0.01517	0.008549	0.009081	0.00732	0.006679	0.023476	0.027222	0.013116
76.6	0.281497	0.186039	0.268022	0.29434	0.200033	0.270645	0.145697	0.103925	0.107969	0.143998	0.092698	0.109894	0.078515	0.055066	0.052906	0.06893	0.042564	0.04478	0.040304	0.031724	0.01753	0.035793	0.020735	0.019168	0.021195	0.016882	0.017367	0.018085	0.010152	0.010519	0.014209	0.014847	0.008783	0.009104	0.007338	0.006696	0.023405	0.027165	0.013559
76.8	0.281727	0.186365	0.268308	0.294739	0.200347	0.271076	0.146192	0.103464	0.107806	0.144268	0.092884	0.110116	0.078412	0.055477	0.052656	0.06908	0.04266	0.044881	0.040477	0.03207	0.01728	0.035877	0.020785	0.019214	0.021173	0.016276	0.017627	0.018129	0.010177	0.010545	0.014052	0.015152	0.008734	0.009126	0.007356	0.006713	0.02319	0.027338	0.013549
77	0.282055	0.186496	0.268969	0.295138	0.200661	0.271506	0.146249	0.103633	0.108109	0.144536	0.09307	0.110337	0.078602	0.055925	0.052717	0.069229	0.042756	0.044982	0.041132	0.031981	0.017545	0.035961	0.020834	0.019259	0.021438	0.015971	0.017926	0.018173	0.010202	0.01057	0.01438	0.015348	0.009314	0.009148	0.007374	0.006729	0.023067	0.027074	0.014072
77.2	0.282281	0.1868	0.269348	0.295535	0.200973	0.271934	0.14641	0.104141	0.108306	0.144805	0.093255	0.110558	0.078599	0.056421	0.053117	0.069379	0.042851	0.045083	0.040777	0.03233	0.017866	0.036044	0.020883	0.019305	0.021433	0.015969	0.017948	0.018217	0.010227	0.010596	0.014483	0.015522	0.009034	0.009171	0.007393	0.006746	0.023227	0.026884	0.014243
77.4	0.282553	0.187243	0.270134	0.295931	0.201285	0.272362	0.146934	0.104139	0.109017	0.145073	0.093441	0.110779	0.078855	0.056817	0.053215	0.069528	0.042947	0.045184	0.040817	0.031983	0.018394	0.036128	0.020933	0.019351	0.021543	0.015604	0.01878	0.01826	0.010252	0.010622	0.014565	0.015411	0.009698	0.009193	0.007411	0.006763	0.023072	0.026918	0.015059
77.6	0.28366	0.187676	0.270457	0.296326	0.201596	0.272789	0.14721	0.104475	0.10932	0.14534	0.093626	0.111	0.079337	0.056745	0.053269	0.069677	0.043043	0.045285	0.041332	0.032052	0.018397	0.036211	0.020982	0.019396	0.021743	0.015519	0.019187	0.018304	0.010277	0.010648	0.014966	0.015474	0.009554	0.009216	0.007429	0.006779	0.023187	0.026726	0.014746
77.8	0.284275	0.18747	0.27085	0.296719	0.201906	0.273214	0.147463	0.104675	0.109885	0.145607	0.09381	0.11122	0.079552	0.056401	0.053906	0.069826	0.043138	0.045386	0.04138	0.031649	0.018616	0.036294	0.021031	0.019442	0.022113	0.014762	0.019255	0.018348	0.010302	0.010673	0.014954	0.015091	0.010139	0.009238	0.007447	0.006796	0.022783	0.02622	0.015
78	0.284851	0.18808	0.270998	0.297112	0.202216	0.273639	0.147987	0.104822	0.110515	0.145873	0.093995	0.11144	0.080026	0.056572	0.054355	0.069975	0.043234	0.045487	0.04119	0.032135	0.018675	0.036378	0.021081	0.019488	0.022276	0.015022	0.019513	0.018392	0.010326	0.010699	0.015059	0.01497	0.010244	0.009261	0.007466	0.006812	0.022603	0.026313	0.015291
78.2	0.285596	0.188639	0.270855	0.297503	0.202524	0.274062	0.149019	0.10462	0.110618	0.14614	0.094179	0.111659	0.080503	0.056523	0.054257	0.070124	0.043329	0.045587	0.041477	0.031923	0.018533	0.036461	0.02113	0.019533	0.023143	0.014892	0.019279	0.018435	0.010351	0.010725	0.015767	0.015428	0.009791	0.009283	0.007484	0.006829	0.023254	0.025798	0.01486
78.4	0.286094	0.189219	0.271238	0.297893	0.202832	0.274485	0.149182	0.10481	0.110957	0.146405	0.094363	0.111879	0.080592	0.056745	0.054605	0.070273	0.043425	0.045688	0.041226	0.031864	0.018875	0.036544	0.021179	0.019579	0.023413	0.015574	0.019146	0.018479	0.010376	0.010751	0.016009	0.015035	0.009846	0.009305	0.007502	0.006846	0.023442	0.025857	0.015226
78.6	0.286896	0.189991	0.270803	0.298281	0.203139	0.274906	0.149952	0.105048	0.110633	0.14667	0.094547	0.112098	0.08096	0.056647	0.054095	0.070421	0.04352	0.045788	0.041526	0.032136	0.018311	0.036628	0.021229	0.019624	0.02402	0.016158	0.018293	0.018523	0.010401	0.010776	0.016457	0.014986	0.009719	0.009328	0.00752	0.006862	0.024025	0.026027	0.014087
78.8	0.286708	0.190771	0.27109	0.298669	0.203446	0.275327	0.149746	0.104933	0.110837	0.146935	0.09473	0.112317	0.08102	0.056518	0.054086	0.07057	0.043615	0.045889	0.041056	0.032236	0.018467	0.036711	0.021278	0.01967	0.023746	0.016597	0.017961	0.018566	0.010426	0.010802	0.016464	0.01502	0.009197	0.00935	0.007538	0.006879	0.024016	0.026425	0.013728
79	0.286909	0.191193	0.271609	0.299055	0.203751	0.275746	0.150039	0.105417	0.111206	0.1472	0.094913	0.112536	0.081262	0.056492	0.054312	0.070718	0.04371	0.045989	0.041169	0.032305	0.018791	0.036794	0.021327	0.019715	0.024281	0.017068	0.018017	0.01861	0.010451	0.010828	0.016945	0.015017	0.009334	0.009373	0.007557	0.006896	0.024286	0.027153	0.013501
79.2	0.286873	0.191556	0.27207	0.29944	0.204056	0.276165	0.150086	0.105778	0.11151	0.147463	0.095097	0.112754	0.081026	0.05629	0.054816	0.070866	0.043805	0.046089	0.041165	0.032672	0.01846	0.036877	0.021376	0.019761	0.024285	0.017446	0.018131	0.018653	0.010475	0.010853	0.01686	0.015145	0.009806	0.009395	0.007575	0.006912	0.024118	0.027308	0.013515
79.4	0.287099	0.191713	0.272739	0.299824	0.204361	0.276582	0.150153	0.106274	0.111829	0.147727	0.095279	0.112972	0.0813	0.055724	0.054934	0.071014	0.0439	0.04619	0.041061	0.032728	0.017978	0.03696	0.021425	0.019806	0.02441	0.017361	0.017885	0.018697	0.0105	0.010879	0.016776	0.015177	0.009763	0.009417	0.007593	0.006929	0.024018	0.027093	0.012943
79.6	0.287367	0.191847	0.273658	0.300207	0.204664	0.276999	0.15008	0.1067	0.112283	0.14799	0.095462	0.11319	0.081303	0.055519	0.055585	0.071162	0.043995	0.04629	0.040688	0.032594	0.018283	0.037043	0.021475	0.019852	0.023869	0.01733	0.017858	0.018741	0.010525	0.010905	0.016057	0.015387	0.010028	0.00944	0.007611	0.006945	0.023908	0.026673	0.012875
79.8	0.286828	0.19222	0.274321	0.300589	0.204967	0.277414	0.150679	0.106985	0.112461	0.148253	0.095644	0.113407	0.081271	0.056084	0.055679	0.07131	0.04409	0.04639	0.040663	0.032802	0.018436	0.037126	0.021524	0.019897	0.023729	0.017751	0.017716	0.018784	0.01055	0.010931	0.015879	0.015684	0.010114	0.009462	0.007629	0.006962	0.023961	0.027056	0.013304
80	0.286885	0.192469	0.274877	0.300969	0.205269	0.277829	0.1506	0.106934	0.112641	0.148515	0.095826	0.113624	0.081476	0.056156	0.055999	0.071457	0.044185	0.04649	0.041195	0.032798	0.018236	0.037209	0.021573	0.019943	0.023497	0.018023	0.017291	0.018828	0.010575	0.010956	0.015687	0.015258	0.010288	0.009484	0.007648	0.006978	0.024765	0.026649	0.012862
80.2	0.286571	0.191945	0.275785	0.301348	0.20557	0.278242	0.15051	0.106557	0.112899	0.148776	0.096008	0.113841	0.080943	0.055936	0.056363	0.071605	0.04428	0.04659	0.040702	0.032153	0.018361	0.037292	0.021622	0.019988	0.022709	0.017737	0.017019	0.018871	0.010599	0.010982	0.014774	0.015154	0.010299	0.009507	0.007666	0.006995	0.024205	0.026724	0.013308
80.4	0.286892	0.191648	0.27604	0.301726	0.20587	0.278655	0.150499	0.106424	0.112382	0.149038	0.09619	0.114058	0.080977	0.055755	0.056124	0.071752	0.044374	0.046689	0.040416	0.032275	0.01843	0.037375	0.021671	0.020033	0.022117	0.01782	0.017006	0.018915	0.010624	0.011008	0.014612	0.014912	0.00999	0.009529	0.007684	0.007012	0.023784	0.026471	0.013418
80.6	0.287001	0.191195	0.2775	0.302103	0.20617	0.279067	0.15055	0.106289	0.112514	0.149299	0.096371	0.114274	0.08063	0.055824	0.056565	0.071899	0.044469	0.046789	0.040079	0.031906	0.0187	0.037457	0.02172	0.020079	0.021583	0.017235	0.017168	0.018958	0.010649	0.011033	0.014172	0.014915	0.010196	0.009551	0.007702	0.007028	0.023722	0.025933	0.013416
80.8	0.287721	0.191324	0.277877	0.302479	0.206469	0.279477	0.150589	0.105988	0.112708	0.149559	0.096552	0.11449	0.080689	0.05585	0.056326	0.072046	0.044563	0.046889	0.040536	0.031625	0.018287	0.03754	0.021769	0.020124	0.021867	0.017138	0.016869	0.019002	0.010674	0.011059	0.013899	0.015372	0.010066	0.009574	0.00772	0.007045	0.023812	0.025905	0.01336
81	0.288598	0.191458	0.278475	0.302853	0.206767	0.279887	0.151019	0.10574	0.113032	0.149819	0.096733	0.114706	0.08117	0.056007	0.05657	0.072193	0.044658	0.046988	0.040973	0.030899	0.018512	0.037623	0.021818	0.020169	0.021805	0.017131	0.017122	0.019045	0.010698	0.011084	0.013917	0.015494	0.01002	0.009596	0.007738	0.007061	0.023865	0.025238	0.013398
81.2	0.289282	0.191724	0.278702	0.303226	0.207065	0.280295	0.151643	0.106168	0.113118	0.150079	0.096913	0.114921	0.081378	0.056363	0.056484	0.07234	0.044752	0.047088	0.04096	0.030737	0.017974	0.037705	0.021867	0.020215	0.021931	0.016942	0.017138	0.019089	0.010723	0.01111	0.013883	0.015946	0.009775	0.009618	0.007757	0.007078	0.024168	0.025672	0.013315
81.4	0.2898	0.191969	0.279004	0.303599	0.207362	0.280703	0.152082	0.106698	0.113712	0.150338	0.097094	0.115137	0.081718	0.05672	0.056028	0.072486	0.044846	0.047187	0.04161	0.030262	0.017563	0.037788	0.021916	0.02026	0.021959	0.016408	0.017225	0.019132	0.010748	0.011136	0.013788	0.015557	0.009992	0.009641	0.007775	0.007094	0.023725	0.026019	0.013626
81.6	0.291115	0.192043	0.278971	0.30397	0.207658	0.28111	0.152729	0.10699	0.113808	0.150597	0.097274	0.115352	0.082625	0.056453	0.055919	0.072633	0.044941	0.047287	0.042605	0.030425	0.017199	0.03787	0.021965	0.020305	0.022445	0.015867	0.017406	0.019175	0.010773	0.011161	0.013685	0.015239	0.009888	0.009663	0.007793	0.007111	0.023901	0.025577	0.013295
81.8	0.291566	0.192268	0.279596	0.30434	0.207953	0.281515	0.152712	0.107282	0.113916	0.150855	0.097454	0.115566	0.082534	0.056536	0.055923	0.072779	0.045035	0.047386	0.04256	0.030518	0.017475	0.037953	0.022014	0.020351	0.022263	0.015618	0.017502	0.019219	0.010797	0.011187	0.013298	0.015142	0.010572	0.009685	0.007811	0.007128	0.023485	0.025456	0.01373
82	0.291916	0.193289	0.280101	0.304708	0.208248	0.28192	0.152965	0.107485	0.114323	0.151113	0.097634	0.115781	0.083088	0.057086	0.056026	0.072925	0.045129	0.047485	0.042746	0.0314	0.017696	0.038035	0.022063	0.020396	0.022714	0.016348	0.017953	0.019262	0.010822	0.011212	0.013161	0.015322	0.010823	0.009707	0.007829	0.007144	0.023459	0.025889	0.014108
82.2	0.292655	0.193682	0.280637	0.305076	0.208542	0.282324	0.153328	0.107451	0.114018	0.15137	0.097813	0.115995	0.083465	0.057388	0.055711	0.073072	0.045223	0.047585	0.043304	0.031851	0.017628	0.038118	0.022111	0.020441	0.023024	0.016394	0.018075	0.019306	0.010847	0.011238	0.01367	0.015267	0.010703	0.00973	0.007847	0.007161	0.023966	0.026073	0.014054
82.4	0.292904	0.194443	0.280791	0.305442	0.208835	0.282726	0.153179	0.108559	0.113906	0.151627	0.097992	0.116209	0.083597	0.057829	0.055632	0.073217	0.045317	0.047684	0.04309	0.032592	0.017274	0.0382	0.02216	0.020486	0.022958	0.01721	0.018104	0.019349	0.010871	0.011264	0.013452	0.015003	0.010622	0.009752	0.007865	0.007177	0.023903	0.026304	0.01397
82.6	0.29338	0.19518	0.280629	0.305808	0.209127	0.283128	0.153232	0.109091	0.113709	0.151884	0.098171	0.116422	0.084134	0.05799	0.055394	0.073363	0.045411	0.047783	0.04314	0.033134	0.017679	0.038282	0.022209	0.020531	0.023092	0.017084	0.017835	0.019392	0.010896	0.011289	0.013531	0.014857	0.010474	0.009774	0.007884	0.007194	0.02379	0.026737	0.013935
82.8	0.293509	0.195598	0.281056	0.306172	0.209419	0.283529	0.153612	0.109343	0.113929	0.15214	0.09835	0.116635	0.084331	0.058053	0.055404	0.073509	0.045505	0.047882	0.043187	0.033749	0.018093	0.038365	0.022258	0.020576	0.023319	0.017448	0.017792	0.019436	0.010921	0.011315	0.013561	0.014998	0.010324	0.009796	0.007902	0.00721	0.024014	0.027158	0.01389
83	0.293975	0.196121	0.281184	0.306535	0.20971	0.283929	0.154064	0.109423	0.11413	0.152396	0.098528	0.116848	0.084274	0.058282	0.0558	0.073654	0.045598	0.04798	0.043235	0.034051	0.018385	0.038447	0.022307	0.020621	0.023524	0.017747	0.018001	0.019479	0.010945	0.01134	0.01361	0.015197	0.010475	0.009819	0.00792	0.007227	0.024047	0.027271	0.013587
83.2	0.29457	0.196094	0.281267	0.306897	0.21	0.284328	0.1545	0.109677	0.114653	0.152651	0.098707	0.117061	0.084344	0.058005	0.056114	0.0738	0.045692	0.048079	0.043172	0.034218	0.018312	0.038529	0.022355	0.020667	0.023578	0.01774	0.018217	0.019522	0.01097	0.011366	0.014067	0.015163	0.010663	0.009841	0.007938	0.007243	0.024331	0.02678	0.013786
83.4	0.295269	0.196888	0.281433	0.307258	0.21029	0.284726	0.155103	0.110366	0.114689	0.152906	0.098885	0.117274	0.084425	0.058291	0.055755	0.073945	0.045786	0.048178	0.043305	0.034963	0.018159	0.038611	0.022404	0.020712	0.023967	0.017811	0.017721	0.019565	0.010995	0.011391	0.014749	0.015718	0.010209	0.009863	0.007956	0.00726	0.024707	0.026867	0.013705
83.6	0.295908	0.197324	0.281883	0.307617	0.210579	0.285123	0.155886	0.11038	0.114784	0.15316	0.099062	0.117486	0.084821	0.058593	0.056288	0.07409	0.045879	0.048277	0.043557	0.035035	0.018868	0.038693	0.022453	0.020757	0.024109	0.018276	0.017586	0.019609	0.011019	0.011417	0.01466	0.01577	0.01001	0.009885	0.007974	0.007276	0.025318	0.02709	0.01395
83.8	0.296184	0.19772	0.282321	0.307976	0.210867	0.285519	0.156275	0.110369	0.114751	0.153414	0.09924	0.117698	0.085107	0.058854	0.056497	0.074235	0.045973	0.048375	0.043563	0.035362	0.018861	0.038775	0.022501	0.020802	0.024054	0.018356	0.01748	0.019652	0.011044	0.011442	0.015074	0.015872	0.010031	0.009908	0.007992	0.007293	0.025933	0.027504	0.0141
84	0.297069	0.197822	0.282155	0.308334	0.211155	0.285914	0.156121	0.110069	0.114393	0.153668	0.099417	0.117909	0.085265	0.058721	0.056206	0.07438	0.046066	0.048474	0.043853	0.035292	0.018741	0.038857	0.02255	0.020847	0.024077	0.018321	0.017124	0.019695	0.011069	0.011468	0.015301	0.015793	0.009618	0.00993	0.00801	0.007309	0.026126	0.027564	0.013707
84.2	0.297078	0.198242	0.282473	0.30869	0.211441	0.286308	0.155839	0.109933	0.11498	0.153921	0.099594	0.118121	0.085251	0.058891	0.056533	0.074525	0.046159	0.048572	0.043323	0.035215	0.019288	0.038939	0.022599	0.020892	0.023722	0.01828	0.01752	0.019738	0.011093	0.011493	0.015433	0.016224	0.009515	0.009952	0.008028	0.007326	0.025822	0.02791	0.014195
84.4	0.297695	0.198771	0.282622	0.309045	0.211727	0.286701	0.155956	0.110446	0.115356	0.154174	0.099771	0.118332	0.085505	0.058948	0.056599	0.074669	0.046252	0.048671	0.042765	0.035167	0.019332	0.039021	0.022647	0.020937	0.023287	0.018795	0.017899	0.019781	0.011118	0.011519	0.015716	0.016324	0.009522	0.009974	0.008046	0.007342	0.025974	0.027891	0.014313
84.6	0.29818	0.199024	0.28257	0.309399	0.212013	0.287094	0.15603	0.110235	0.115793	0.154426	0.099948	0.118543	0.085567	0.058912	0.056179	0.074814	0.046346	0.048769	0.042637	0.034539	0.01868	0.039103	0.022696	0.020982	0.023024	0.018654	0.017862	0.019825	0.011142	0.011544	0.015735	0.016477	0.009459	0.009996	0.008065	0.007359	0.026444	0.028154	0.014204
84.8	0.298752	0.199426	0.282886	0.309752	0.212297	0.287485	0.15659	0.11059	0.116291	0.154678	0.100124	0.118753	0.086368	0.058802	0.056032	0.074958	0.046439	0.048867	0.043277	0.034458	0.018407	0.039184	0.022745	0.021026	0.023388	0.019036	0.017701	0.019868	0.011167	0.01157	0.016505	0.017131	0.008934	0.010019	0.008083	0.007375	0.027171	0.02888	0.014309
85	0.299129	0.199434	0.282681	0.310104	0.212581	0.287875	0.157259	0.110728	0.116675	0.15493	0.1003	0.118963	0.086912	0.059008	0.055587	0.075102	0.046532	0.048965	0.043618	0.034317	0.018419	0.039266	0.022793	0.021071	0.023622	0.019191	0.017685	0.019911	0.011192	0.011595	0.016591	0.016956	0.008629	0.010041	0.008101	0.007392	0.027403	0.028815	0.014448
85.2	0.298903	0.199528	0.282577	0.310455	0.212865	0.288265	0.157336	0.111035	0.11675	0.155181	0.100476	0.119173	0.08672	0.05923	0.055129	0.075246	0.046625	0.049063	0.043884	0.034266	0.018078	0.039348	0.022842	0.021116	0.02388	0.019116	0.017257	0.019954	0.011216	0.011621	0.016914	0.017285	0.008123	0.010063	0.008119	0.007408	0.027439	0.029409	0.014256
85.4	0.299021	0.199416	0.282611	0.310805	0.213147	0.288653	0.157538	0.111097	0.117049	0.155432	0.100652	0.119383	0.08669	0.058868	0.05463	0.07539	0.046718	0.049161	0.043947	0.033815	0.017731	0.03943	0.02289	0.021161	0.024143	0.018789	0.016724	0.019997	0.011241	0.011646	0.017265	0.017106	0.007884	0.010085	0.008137	0.007425	0.027121	0.028846	0.014519
85.6	0.299513	0.199469	0.282873	0.311154	0.213429	0.289041	0.157663	0.111374	0.117244	0.155682	0.100828	0.119593	0.087007	0.058506	0.054791	0.075534	0.04681	0.049259	0.04409	0.033691	0.017966	0.039511	0.022939	0.021206	0.024553	0.018733	0.017029	0.02004	0.011265	0.011672	0.017344	0.017123	0.007877	0.010107	0.008155	0.007441	0.027655	0.028645	0.014537
85.8	0.299273	0.199539	0.283964	0.311501	0.21371	0.289428	0.157	0.111389	0.117681	0.155932	0.101003	0.119802	0.086721	0.05834	0.055152	0.075678	0.046903	0.049357	0.043824	0.033123	0.01837	0.039593	0.022987	0.021251	0.024128	0.018432	0.016919	0.020083	0.01129	0.011697	0.016915	0.017001	0.008165	0.010129	0.008173	0.007457	0.027408	0.028405	0.014845
86	0.299231	0.19995	0.284395	0.311848	0.213991	0.289814	0.157055	0.111652	0.118267	0.156182	0.101178	0.120011	0.087115	0.058604	0.055336	0.075821	0.046996	0.049455	0.043749	0.033383	0.018512	0.039674	0.023035	0.021296	0.024142	0.018496	0.017182	0.020126	0.011314	0.011722	0.016809	0.016998	0.008227	0.010151	0.008191	0.007474	0.027197	0.028543	0.015286
86.2	0.29915	0.200605	0.285083	0.312193	0.214271	0.290198	0.157094	0.112133	0.1184	0.156431	0.101352	0.120219	0.0869	0.059059	0.05509	0.075965	0.047089	0.049553	0.04363	0.033707	0.018434	0.039756	0.023084	0.02134	0.023807	0.018375	0.017348	0.020169	0.011339	0.011748	0.016979	0.016817	0.008064	0.010174	0.008209	0.00749	0.026912	0.028631	0.015482
86.4	0.299432	0.201139	0.285838	0.312538	0.21455	0.290582	0.157977	0.112673	0.118758	0.156679	0.101527	0.120428	0.087073	0.0593	0.055436	0.076108	0.047181	0.04965	0.043088	0.033939	0.018388	0.039837	0.023132	0.021385	0.024082	0.018634	0.017398	0.020212	0.011363	0.011773	0.017265	0.016681	0.008243	0.010196	0.008227	0.007507	0.026778	0.028572	0.015619
86.6	0.299598	0.201196	0.28646	0.312881	0.214828	0.290965	0.158136	0.112501	0.119296	0.156928	0.101701	0.120636	0.087237	0.059019	0.056168	0.076251	0.047274	0.049748	0.042633	0.03402	0.01881	0.039918	0.023181	0.02143	0.023905	0.018279	0.017587	0.020255	0.011388	0.011799	0.017319	0.01663	0.008538	0.010218	0.008245	0.007523	0.026518	0.028468	0.015497
86.8	0.299518	0.201046	0.286877	0.313224	0.215106	0.291347	0.158718	0.112358	0.119634	0.157175	0.101875	0.120844	0.087239	0.059237	0.056344	0.076394	0.047366	0.049845	0.042407	0.034412	0.018628	0.04	0.023229	0.021475	0.023898	0.018349	0.017528	0.020298	0.011412	0.011824	0.01706	0.01683	0.008645	0.01024	0.008263	0.00754	0.026131	0.028259	0.014945
87	0.299832	0.201007	0.287746	0.313565	0.215383	0.291728	0.158928	0.11205	0.120011	0.157423	0.102049	0.121051	0.087051	0.059262	0.056868	0.076537	0.047458	0.049943	0.042628	0.034086	0.019094	0.040081	0.023277	0.021519	0.023791	0.017953	0.018158	0.020341	0.011437	0.011849	0.016851	0.016598	0.008974	0.010262	0.008281	0.007556	0.026066	0.027925	0.015004
87.2	0.299978	0.200791	0.288694	0.313905	0.215659	0.292109	0.159127	0.112183	0.120785	0.15767	0.102223	0.121259	0.087047	0.059077	0.057227	0.07668	0.047551	0.05004	0.042617	0.034076	0.019022	0.040162	0.023325	0.021564	0.023538	0.017922	0.018291	0.020384	0.011461	0.011875	0.017113	0.016553	0.009193	0.010284	0.008299	0.007573	0.025427	0.02761	0.014926
87.4	0.300313	0.201505	0.289583	0.314244	0.215935	0.292488	0.159424	0.112655	0.120714	0.157916	0.102396	0.121466	0.08723	0.059649	0.057455	0.076822	0.047643	0.050137	0.043104	0.034506	0.018855	0.040243	0.023374	0.021609	0.023571	0.018087	0.018291	0.020427	0.011486	0.0119	0.017084	0.016819	0.009204	0.010306	0.008317	0.007589	0.025403	0.028236	0.014868
87.6	0.301025	0.201561	0.290485	0.314582	0.21621	0.292867	0.159492	0.112527	0.120555	0.158163	0.102569	0.121673	0.08724	0.059617	0.058186	0.076965	0.047735	0.050234	0.043485	0.034367	0.019057	0.040325	0.023422	0.021653	0.023601	0.01783	0.018594	0.02047	0.01151	0.011925	0.016751	0.016483	0.009296	0.010328	0.008335	0.007605	0.025584	0.028327	0.014723
87.8	0.300982	0.201565	0.291188	0.314919	0.216484	0.293244	0.159288	0.112725	0.120541	0.158408	0.102742	0.121879	0.087315	0.060103	0.058649	0.077107	0.047827	0.050332	0.04353	0.034355	0.018866	0.040406	0.02347	0.021698	0.023176	0.017213	0.018941	0.020513	0.011535	0.011951	0.016588	0.01636	0.010156	0.010351	0.008353	0.007622	0.025656	0.028362	0.014402
88	0.301166	0.201641	0.29154	0.315255	0.216758	0.293621	0.159571	0.112975	0.120659	0.158654	0.102915	0.122085	0.087248	0.060103	0.058367	0.077249	0.047919	0.050429	0.043743	0.034459	0.019017	0.040487	0.023518	0.021742	0.023238	0.016988	0.019214	0.020556	0.011559	0.011976	0.016538	0.016276	0.010272	0.010373	0.008371	0.007638	0.025591	0.028496	0.014257
88.2	0.301272	0.201885	0.292078	0.31559	0.217031	0.293996	0.159978	0.112564	0.121382	0.158899	0.103088	0.122291	0.087841	0.060279	0.058424	0.077391	0.048011	0.050526	0.043899	0.034352	0.018855	0.040568	0.023567	0.021787	0.023858	0.016855	0.019853	0.020598	0.011584	0.012002	0.016834	0.016107	0.010722	0.010395	0.008389	0.007655	0.025844	0.028211	0.014502
88.4	0.301683	0.201955	0.293003	0.315924	0.217303	0.294371	0.160698	0.113193	0.1215	0.159143	0.10326	0.122497	0.088023	0.060351	0.058644	0.077533	0.048103	0.050623	0.044054	0.033697	0.018463	0.040649	0.023615	0.021831	0.023846	0.016833	0.020232	0.020641	0.011608	0.012027	0.016641	0.01575	0.011221	0.010417	0.008407	0.007671	0.025888	0.027885	0.01496
88.6	0.30234	0.201908	0.293138	0.316257	0.217575	0.294745	0.161175	0.112998	0.121129	0.159388	0.103432	0.122702	0.088389	0.060655	0.058181	0.077675	0.048195	0.050719	0.044894	0.033124	0.018108	0.040729	0.023663	0.021876	0.024373	0.01658	0.020106	0.020684	0.011633	0.012052	0.017575	0.015358	0.010817	0.010439	0.008425	0.007687	0.026508	0.0278	0.014713
88.8	0.302658	0.202304	0.293879	0.316589	0.217846	0.295118	0.161555	0.113446	0.12126	0.159631	0.103604	0.122908	0.088709	0.061045	0.058566	0.077817	0.048286	0.050816	0.045436	0.033344	0.018831	0.04081	0.023711	0.021921	0.025157	0.017115	0.019742	0.020727	0.011657	0.012077	0.01739	0.015388	0.010651	0.010461	0.008443	0.007704	0.026848	0.027915	0.015039
89	0.303175	0.202098	0.293566	0.316919	0.218116	0.29549	0.161953	0.112901	0.121235	0.159875	0.103775	0.123113	0.088797	0.061048	0.058105	0.077958	0.048378	0.050913	0.045724	0.032897	0.018758	0.040891	0.023759	0.021965	0.025567	0.016761	0.019326	0.02077	0.011682	0.012103	0.017482	0.014656	0.010653	0.010483	0.008461	0.00772	0.026719	0.02755	0.014876
89.2	0.304129	0.202107	0.293197	0.317249	0.218386	0.295862	0.162405	0.112529	0.121039	0.160118	0.103947	0.123317	0.088572	0.06075	0.058212	0.078099	0.04847	0.05101	0.04597	0.032253	0.018564	0.040972	0.023807	0.022009	0.026392	0.016516	0.018758	0.020813	0.011706	0.012128	0.017979	0.014196	0.010343	0.010505	0.008479	0.007737	0.02697	0.026879	0.014695
89.4	0.304622	0.202494	0.29293	0.317578	0.218655	0.296232	0.162522	0.112847	0.121258	0.16036	0.104118	0.123522	0.088812	0.060555	0.058324	0.078241	0.048561	0.051106	0.046061	0.03254	0.018587	0.041053	0.023855	0.022054	0.026686	0.016166	0.018176	0.020855	0.01173	0.012153	0.017771	0.01437	0.009687	0.010527	0.008497	0.007753	0.027141	0.026808	0.014946
89.6	0.30509	0.202966	0.292956	0.317906	0.218923	0.296601	0.162823	0.113596	0.121522	0.160602	0.104289	0.123726	0.088963	0.060822	0.05873	0.078382	0.048653	0.051203	0.046487	0.032721	0.019051	0.041133	0.023903	0.022098	0.026995	0.016463	0.018054	0.020898	0.011755	0.012179	0.017439	0.014725	0.009899	0.010549	0.008515	0.007769	0.027704	0.026784	0.015197
89.8	0.305441	0.203506	0.293328	0.318232	0.219191	0.29697	0.163335	0.113838	0.121553	0.160844	0.104459	0.12393	0.089267	0.061174	0.058989	0.078523	0.048744	0.051299	0.046888	0.032975	0.019333	0.041214	0.023951	0.022143	0.026762	0.016455	0.017672	0.020941	0.011779	0.012204	0.017217	0.014835	0.009442	0.010571	0.008533	0.007786	0.027546	0.026785	0.015357
90	0.305939	0.203941	0.293042	0.318558	0.219458	0.297338	0.163907	0.113933	0.121399	0.161086	0.10463	0.124133	0.089334	0.061211	0.058665	0.078664	0.048835	0.051395	0.046845	0.033708	0.019454	0.041295	0.023999	0.022187	0.026632	0.016813	0.017557	0.020983	0.011804	0.012229	0.017588	0.01486	0.009369	0.010593	0.008551	0.007802	0.027436	0.026793	0.015412
90.2	0.306219	0.204693	0.293455	0.318883	0.219725	0.297704	0.164496	0.114652	0.121393	0.161326	0.1048	0.124337	0.089436	0.061247	0.059071	0.078804	0.048926	0.051492	0.046781	0.034267	0.019298	0.041375	0.024047	0.022231	0.026791	0.017356	0.017753	0.021026	0.011828	0.012254	0.017787	0.014989	0.009496	0.010615	0.008569	0.007819	0.027385	0.026996	0.01527
90.4	0.306782	0.204686	0.293366	0.319207	0.21999	0.29807	0.165071	0.114562	0.121504	0.161567	0.10497	0.12454	0.089721	0.061116	0.059123	0.078945	0.049018	0.051588	0.046435	0.034745	0.0194	0.041456	0.024095	0.022276	0.026954	0.017967	0.017435	0.021069	0.011852	0.01228	0.017768	0.015152	0.009587	0.010637	0.008587	0.007835	0.027558	0.027321	0.01479
90.6	0.30687	0.205148	0.293661	0.319529	0.220255	0.298435	0.164629	0.11471	0.121821	0.161807	0.10514	0.124742	0.08984	0.061046	0.059451	0.079086	0.049109	0.051684	0.046303	0.035142	0.019543	0.041536	0.024143	0.02232	0.026647	0.018505	0.01762	0.021111	0.011877	0.012305	0.0177	0.015555	0.009728	0.010659	0.008605	0.007851	0.02716	0.027516	0.014701
90.8	0.306697	0.2058	0.294346	0.319851	0.22052	0.2988	0.164531	0.115128	0.122224	0.162047	0.105309	0.124945	0.089763	0.061174	0.059615	0.079226	0.0492	0.05178	0.046084	0.035689	0.020196	0.041616	0.024191	0.022364	0.026376	0.019143	0.017854	0.021154	0.011901	0.01233	0.017398	0.015689	0.009996	0.010681	0.008623	0.007868	0.02694	0.028196	0.015197
91	0.306989	0.206003	0.294664	0.320172	0.220784	0.299163	0.164598	0.115339	0.122779	0.162286	0.105479	0.125147	0.089831	0.06114	0.060101	0.079366	0.049291	0.051876	0.046416	0.035807	0.020545	0.041697	0.024239	0.022409	0.026232	0.019656	0.018264	0.021197	0.011925	0.012355	0.017134	0.015869	0.009988	0.010703	0.008641	0.007884	0.026942	0.02856	0.015356
91.2	0.306582	0.206111	0.29534	0.320491	0.221047	0.299525	0.164324	0.115827	0.123519	0.162525	0.105648	0.125349	0.089422	0.060904	0.060604	0.079506	0.049382	0.051972	0.045898	0.036077	0.020448	0.041777	0.024287	0.022453	0.025546	0.020188	0.018411	0.021239	0.01195	0.012381	0.016782	0.016018	0.010509	0.010725	0.008659	0.0079	0.026085	0.028746	0.01543
91.4	0.306516	0.20632	0.295608	0.32081	0.221309	0.299887	0.164251	0.11633	0.123542	0.162764	0.105816	0.125551	0.089534	0.060994	0.060913	0.079646	0.049472	0.052068	0.04582	0.036359	0.020357	0.041857	0.024334	0.022497	0.025002	0.02028	0.0185	0.021282	0.011974	0.012406	0.016259	0.015949	0.010395	0.010747	0.008677	0.007917	0.026218	0.029201	0.015416
91.6	0.306362	0.206549	0.295835	0.321128	0.221571	0.300248	0.163964	0.116609	0.123793	0.163002	0.105985	0.125753	0.089424	0.060945	0.061195	0.079786	0.049563	0.052164	0.045169	0.03664	0.020492	0.041938	0.024382	0.022541	0.024527	0.019972	0.01841	0.021325	0.011998	0.012431	0.016188	0.0163	0.010381	0.010769	0.008694	0.007933	0.026682	0.028881	0.015292
91.8	0.306544	0.206481	0.296249	0.321445	0.221832	0.300608	0.164338	0.116755	0.124342	0.16324	0.106154	0.125954	0.089976	0.06082	0.061279	0.079926	0.049654	0.052259	0.045055	0.03631	0.020824	0.042018	0.02443	0.022586	0.024129	0.019587	0.019072	0.021367	0.012023	0.012456	0.016178	0.016353	0.010822	0.010791	0.008712	0.007949	0.027002	0.028856	0.0154
92	0.306873	0.20639	0.296441	0.32176	0.222093	0.300967	0.164113	0.116704	0.124153	0.163477	0.106322	0.126155	0.089848	0.060636	0.060682	0.080065	0.049745	0.052355	0.044995	0.036149	0.020523	0.042098	0.024478	0.02263	0.024099	0.019106	0.019131	0.02141	0.012047	0.012481	0.015898	0.016532	0.010626	0.010813	0.00873	0.007966	0.026649	0.029115	0.01554
92.2	0.307241	0.20643	0.296922	0.322075	0.222353	0.301325	0.164339	0.116393	0.124349	0.163714	0.10649	0.126356	0.090089	0.061271	0.060398	0.080205	0.049835	0.052451	0.04489	0.035866	0.020384	0.042178	0.024525	0.022674	0.023799	0.018832	0.019273	0.021452	0.012071	0.012506	0.015663	0.016864	0.010593	0.010835	0.008748	0.007982	0.026417	0.02886	0.01549
92.4	0.307889	0.206924	0.29769	0.322389	0.222612	0.301682	0.164394	0.116944	0.124341	0.163951	0.106658	0.126556	0.090185	0.061857	0.060549	0.080344	0.049926	0.052546	0.044643	0.035288	0.020536	0.042258	0.024573	0.022718	0.023522	0.018533	0.019393	0.021495	0.012096	0.012532	0.01577	0.016572	0.010407	0.010857	0.008766	0.007998	0.026629	0.028494	0.015842
92.6	0.308602	0.207107	0.2981	0.322702	0.222871	0.302038	0.164431	0.116773	0.124152	0.164187	0.106825	0.126756	0.090214	0.062352	0.060515	0.080483	0.050016	0.052642	0.044733	0.03491	0.020434	0.042338	0.024621	0.022762	0.023617	0.018081	0.019173	0.021537	0.01212	0.012557	0.015766	0.016246	0.01016	0.010879	0.008784	0.008015	0.026612	0.028305	0.0153
92.8	0.30914	0.207106	0.298885	0.323014	0.223129	0.302394	0.164462	0.11649	0.124296	0.164423	0.106992	0.126956	0.090206	0.062502	0.060502	0.080622	0.050106	0.052737	0.044414	0.034363	0.02073	0.042418	0.024669	0.022806	0.02352	0.017929	0.019261	0.02158	0.012144	0.012582	0.014972	0.016097	0.010676	0.010901	0.008802	0.008031	0.026761	0.028071	0.015407
93	0.309979	0.207057	0.298787	0.323325	0.223386	0.302749	0.165615	0.116497	0.124544	0.164659	0.10716	0.127156	0.090878	0.062582	0.060415	0.080761	0.050197	0.052832	0.045054	0.034153	0.020317	0.042498	0.024716	0.02285	0.023852	0.017386	0.019053	0.021622	0.012168	0.012607	0.01578	0.015534	0.010675	0.010922	0.00882	0.008047	0.02728	0.027803	0.015497
93.2	0.310768	0.207516	0.298801	0.323635	0.223643	0.303103	0.165938	0.116142	0.124938	0.164894	0.107326	0.127355	0.091027	0.062607	0.060565	0.0809	0.050287	0.052927	0.045067	0.034009	0.020218	0.042578	0.024764	0.022894	0.024286	0.017406	0.019271	0.021665	0.012193	0.012632	0.015669	0.015489	0.010515	0.010944	0.008838	0.008064	0.027916	0.0272	0.015605
93.4	0.311048	0.20818	0.299392	0.323943	0.223899	0.303456	0.166236	0.116151	0.125174	0.165128	0.107493	0.127555	0.091231	0.062803	0.060808	0.081039	0.050377	0.053023	0.045612	0.034273	0.019963	0.042657	0.024811	0.022939	0.023996	0.017708	0.018593	0.021707	0.012217	0.012657	0.015158	0.016188	0.009849	0.010966	0.008856	0.00808	0.028355	0.027674	0.015759
93.6	0.31189	0.208536	0.299838	0.324252	0.224154	0.303808	0.167395	0.116661	0.125446	0.165363	0.10766	0.127753	0.091744	0.062975	0.060712	0.081177	0.050467	0.053118	0.045982	0.033875	0.019939	0.042737	0.024859	0.022983	0.024785	0.018077	0.018552	0.021749	0.012241	0.012682	0.015831	0.016397	0.01052	0.010988	0.008873	0.008096	0.028976	0.027548	0.015606
93.8	0.312281	0.208928	0.300441	0.324559	0.224409	0.304159	0.167648	0.116958	0.12515	0.165596	0.107826	0.127952	0.092037	0.063205	0.060918	0.081316	0.050557	0.053213	0.046316	0.033762	0.02011	0.042817	0.024907	0.023027	0.024595	0.018228	0.018729	0.021792	0.012265	0.012707	0.015843	0.016206	0.01055	0.01101	0.008891	0.008112	0.029086	0.02772	0.015708
94	0.312656	0.208712	0.300568	0.324865	0.224663	0.30451	0.167764	0.116478	0.124938	0.16583	0.107992	0.128151	0.092096	0.06273	0.060588	0.081454	0.050647	0.053308	0.04645	0.033058	0.020117	0.042897	0.024954	0.023071	0.025078	0.017971	0.018719	0.021834	0.01229	0.012733	0.016131	0.015783	0.01083	0.011032	0.008909	0.008129	0.028888	0.027391	0.015779
94.2	0.313338	0.209145	0.301294	0.32517	0.224917	0.304859	0.168533	0.116816	0.12489	0.166063	0.108158	0.128349	0.09305	0.062935	0.061032	0.081592	0.050737	0.053402	0.04692	0.032702	0.019758	0.042976	0.025002	0.023114	0.025627	0.018107	0.019123	0.021877	0.012314	0.012758	0.01626	0.015413	0.011071	0.011054	0.008927	0.008145	0.028691	0.027795	0.015736
94.4	0.313945	0.209393	0.301719	0.325474	0.22517	0.305208	0.168794	0.116665	0.124773	0.166296	0.108323	0.128547	0.093446	0.063144	0.060757	0.08173	0.050827	0.053497	0.047212	0.032979	0.020151	0.043056	0.025049	0.023158	0.026376	0.018174	0.01943	0.021919	0.012338	0.012783	0.016733	0.015431	0.010947	0.011076	0.008945	0.008161	0.028555	0.027956	0.015966
94.6	0.314146	0.209873	0.302445	0.325777	0.225422	0.305556	0.168841	0.116941	0.125008	0.166528	0.108488	0.128744	0.093954	0.063246	0.061325	0.081868	0.050917	0.053592	0.047522	0.032825	0.019876	0.043135	0.025097	0.023202	0.02672	0.018106	0.019681	0.021961	0.012362	0.012808	0.016708	0.015345	0.011088	0.011098	0.008963	0.008178	0.028142	0.027841	0.016659
94.8	0.313695	0.21039	0.302903	0.32608	0.225674	0.305903	0.168528	0.117367	0.125434	0.16676	0.108654	0.128942	0.093868	0.06297	0.061666	0.082006	0.051006	0.053687	0.047482	0.032829	0.020244	0.043215	0.025144	0.023246	0.026729	0.01824	0.020214	0.022004	0.012387	0.012833	0.016204	0.015609	0.010928	0.011119	0.008981	0.008194	0.027626	0.028122	0.016759
95	0.313849	0.210203	0.302691	0.326381	0.225925	0.306249	0.169127	0.117446	0.125855	0.166992	0.108819	0.129139	0.09433	0.06248	0.061967	0.082143	0.051096	0.053781	0.047872	0.03288	0.020233	0.043294	0.025191	0.02329	0.027243	0.018261	0.020523	0.022046	0.012411	0.012858	0.016291	0.015344	0.01095	0.011141	0.008998	0.00821	0.027365	0.028171	0.016818
95.2	0.313901	0.210617	0.302992	0.326682	0.226176	0.306595	0.168796	0.118262	0.126149	0.167223	0.108983	0.129336	0.094208	0.062333	0.062047	0.082281	0.051186	0.053876	0.04754	0.033348	0.020164	0.043374	0.025239	0.023334	0.027107	0.018333	0.020965	0.022088	0.012435	0.012883	0.016372	0.015321	0.011389	0.011163	0.009016	0.008226	0.026841	0.028186	0.01681
95.4	0.313786	0.211274	0.302851	0.326981	0.226426	0.30694	0.168588	0.11871	0.125995	0.167454	0.109148	0.129532	0.094886	0.062616	0.061756	0.082418	0.051275	0.05397	0.047322	0.034165	0.019979	0.043453	0.025286	0.023378	0.027155	0.01835	0.020673	0.02213	0.012459	0.012908	0.016587	0.015459	0.010714	0.011185	0.009034	0.008243	0.0265	0.028581	0.016668
95.6	0.313608	0.211363	0.302834	0.32728	0.226675	0.307283	0.168457	0.11893	0.12606	0.167684	0.109312	0.129729	0.094618	0.062462	0.061244	0.082556	0.051364	0.054065	0.047069	0.034398	0.019547	0.043532	0.025334	0.023422	0.027508	0.018093	0.020464	0.022173	0.012483	0.012933	0.016807	0.015773	0.01058	0.011207	0.009052	0.008259	0.026318	0.028373	0.016582
95.8	0.313714	0.211245	0.302749	0.327577	0.226924	0.307626	0.16851	0.118742	0.125763	0.167914	0.109476	0.129925	0.094285	0.062038	0.060746	0.082693	0.051454	0.054159	0.047161	0.034192	0.019078	0.043612	0.025381	0.023465	0.027577	0.017617	0.020527	0.022215	0.012507	0.012958	0.016841	0.015487	0.010512	0.011229	0.00907	0.008275	0.025773	0.028476	0.016176
96	0.31357	0.211513	0.302827	0.327874	0.227172	0.307969	0.16807	0.118929	0.125362	0.168144	0.10964	0.130121	0.093735	0.062288	0.060609	0.08283	0.051543	0.054253	0.047065	0.034702	0.018518	0.043691	0.025428	0.023509	0.027357	0.01735	0.020198	0.022257	0.012532	0.012983	0.016902	0.015765	0.010089	0.01125	0.009088	0.008291	0.025099	0.028405	0.015414
96.2	0.313898	0.211628	0.3033	0.32817	0.227419	0.30831	0.168114	0.119111	0.125789	0.168373	0.109804	0.130316	0.093336	0.062319	0.060281	0.082967	0.051632	0.054347	0.046535	0.034595	0.018637	0.04377	0.025476	0.023553	0.027261	0.017231	0.020019	0.022299	0.012556	0.013008	0.017097	0.015868	0.009621	0.011272	0.009105	0.008308	0.024808	0.027852	0.01499
96.4	0.314641	0.21206	0.303731	0.328465	0.227666	0.308651	0.168612	0.119751	0.126158	0.168602	0.109967	0.130512	0.093706	0.062885	0.06069	0.083103	0.051721	0.054441	0.046576	0.034645	0.018708	0.043849	0.025523	0.023597	0.027813	0.017558	0.019962	0.022341	0.01258	0.013033	0.018037	0.015714	0.009573	0.011294	0.009123	0.008324	0.025411	0.028063	0.014771
96.6	0.315254	0.211939	0.304057	0.328759	0.227912	0.30899	0.169448	0.12002	0.12637	0.168831	0.11013	0.130707	0.093989	0.063059	0.060681	0.08324	0.05181	0.054536	0.047022	0.034852	0.018786	0.043928	0.02557	0.02364	0.028163	0.017804	0.019623	0.022384	0.012604	0.013058	0.018133	0.01599	0.009726	0.011316	0.009141	0.00834	0.025402	0.028222	0.014017
96.8	0.316057	0.212114	0.304669	0.329052	0.228158	0.309329	0.170432	0.12005	0.127407	0.169059	0.110293	0.130902	0.0942	0.063376	0.061054	0.083376	0.0519	0.054629	0.047531	0.034984	0.019462	0.044007	0.025617	0.023684	0.028449	0.018016	0.019919	0.022426	0.012628	0.013083	0.018685	0.016498	0.010309	0.011338	0.009159	0.008356	0.026059	0.028581	0.014755
97	0.3167	0.21288	0.304617	0.329344	0.228403	0.309667	0.171508	0.120597	0.127747	0.169287	0.110456	0.131096	0.094411	0.063537	0.060965	0.083513	0.051988	0.054723	0.047917	0.035734	0.019268	0.044086	0.025664	0.023728	0.028437	0.018367	0.019354	0.022468	0.012652	0.013108	0.019153	0.016875	0.009754	0.011359	0.009177	0.008373	0.026492	0.029403	0.014806
97.2	0.317434	0.213384	0.305014	0.329636	0.228647	0.310005	0.172243	0.120423	0.128731	0.169514	0.110618	0.131291	0.094444	0.063403	0.061059	0.083649	0.052077	0.054817	0.048273	0.035624	0.019428	0.044165	0.025712	0.023771	0.028117	0.018578	0.019221	0.02251	0.012676	0.013133	0.019255	0.017328	0.009649	0.011381	0.009194	0.008389	0.026954	0.029412	0.014634
97.4	0.317975	0.213607	0.305625	0.329926	0.228891	0.310341	0.172332	0.120564	0.129579	0.169741	0.110781	0.131485	0.093991	0.063466	0.061266	0.083785	0.052166	0.054911	0.048846	0.035535	0.019805	0.044244	0.025759	0.023815	0.027707	0.018649	0.018769	0.022552	0.0127	0.013158	0.019241	0.017294	0.009704	0.011403	0.009212	0.008405	0.026826	0.029865	0.015166
97.6	0.318201	0.214226	0.306046	0.330216	0.229134	0.310677	0.172438	0.121311	0.130574	0.169968	0.110943	0.131679	0.093827	0.063972	0.061458	0.083921	0.052255	0.055005	0.04884	0.035344	0.020779	0.044323	0.025806	0.023859	0.02785	0.018792	0.019465	0.022594	0.012724	0.013183	0.019284	0.017296	0.010073	0.011425	0.00923	0.008421	0.027004	0.029783	0.015771
97.8	0.318288	0.214381	0.30663	0.330504	0.229377	0.311012	0.172052	0.121214	0.130923	0.170194	0.111105	0.131872	0.093633	0.064235	0.061647	0.084057	0.052344	0.055098	0.049	0.035045	0.021037	0.044402	0.025853	0.023902	0.026963	0.018378	0.019702	0.022636	0.012749	0.013208	0.018669	0.01713	0.010262	0.011447	0.009248	0.008437	0.02665	0.029411	0.016081
98	0.31897	0.214105	0.306958	0.330792	0.229619	0.311346	0.172453	0.12069	0.131346	0.17042	0.111266	0.132066	0.09385	0.064305	0.061892	0.084193	0.052432	0.055192	0.049402	0.034656	0.021482	0.044481	0.0259	0.023946	0.02712	0.017833	0.02022	0.022678	0.012773	0.013233	0.018741	0.017025	0.010302	0.011468	0.009266	0.008454	0.026632	0.029048	0.01646
98.2	0.319552	0.214698	0.307479	0.331079	0.22986	0.311679	0.172965	0.121116	0.131736	0.170646	0.111428	0.132259	0.094613	0.064906	0.062309	0.084328	0.052521	0.055285	0.0497	0.034801	0.021746	0.044559	0.025947	0.023989	0.027127	0.018171	0.020686	0.02272	0.012797	0.013258	0.018918	0.017252	0.010466	0.01149	0.009283	0.00847	0.027022	0.029109	0.016314
98.4	0.319954	0.214865	0.308244	0.331365	0.230101	0.312012	0.173062	0.12135	0.132406	0.170871	0.111589	0.132452	0.094529	0.065031	0.062786	0.084464	0.052609	0.055379	0.049862	0.034701	0.021993	0.044638	0.025994	0.024033	0.027206	0.018337	0.021186	0.022762	0.012821	0.013283	0.019038	0.01741	0.010542	0.011512	0.009301	0.008486	0.027321	0.028686	0.016655
98.6	0.320003	0.214991	0.308675	0.33165	0.230341	0.312343	0.173014	0.121025	0.132783	0.171096	0.11175	0.132644	0.094677	0.064826	0.063124	0.084599	0.052698	0.055472	0.049997	0.034238	0.021746	0.044717	0.026041	0.024076	0.02703	0.01814	0.021244	0.022804	0.012845	0.013308	0.018135	0.017079	0.010561	0.011534	0.009319	0.008502	0.027282	0.028367	0.016692
98.8	0.31991	0.215617	0.309695	0.331934	0.230581	0.312674	0.173251	0.121227	0.133806	0.17132	0.111911	0.132837	0.094845	0.064757	0.063341	0.084734	0.052786	0.055565	0.050209	0.03411	0.022477	0.044795	0.026088	0.02412	0.027099	0.018254	0.02232	0.022846	0.012869	0.013332	0.018311	0.01717	0.011215	0.011555	0.009337	0.008518	0.027615	0.028472	0.016968
99	0.319934	0.21563	0.310161	0.332217	0.23082	0.313004	0.173504	0.121427	0.134044	0.171544	0.112072	0.133029	0.095241	0.064897	0.063354	0.084869	0.052874	0.055659	0.049809	0.034262	0.022621	0.044874	0.026135	0.024163	0.026974	0.018419	0.02233	0.022888	0.012893	0.013357	0.017912	0.017047	0.011894	0.011577	0.009354	0.008535	0.027609	0.028383	0.017162
99.2	0.320141	0.215846	0.310562	0.3325	0.231059	0.313334	0.173222	0.121661	0.13413	0.171768	0.112232	0.133221	0.095391	0.065164	0.063126	0.085004	0.052963	0.055752	0.049932	0.034629	0.022715	0.044952	0.026182	0.024207	0.026559	0.018567	0.022064	0.02293	0.012917	0.013382	0.017607	0.01728	0.01189	0.011599	0.009372	0.008551	0.027483	0.028353	0.017169
99.4	0.319761	0.21583	0.310524	0.332781	0.231297	0.313662	0.17248	0.121634	0.134069	0.171991	0.112392	0.133412	0.095212	0.065004	0.062949	0.085139	0.053051	0.055845	0.049555	0.034521	0.022431	0.045031	0.026229	0.02425	0.026036	0.018224	0.021805	0.022972	0.012941	0.013407	0.01711	0.016831	0.01177	0.01162	0.00939	0.008567	0.027369	0.028057	0.016843
99.6	0.320027	0.215875	0.31037	0.333062	0.231534	0.31399	0.172494	0.121612	0.133944	0.172214	0.112552	0.133604	0.09474	0.064898	0.06277	0.085274	0.053139	0.055938	0.049453	0.034199	0.022215	0.045109	0.026276	0.024294	0.02578	0.018361	0.021802	0.023014	0.012965	0.013432	0.016778	0.016743	0.011924	0.011642	0.009408	0.008583	0.027458	0.027511	0.016344
99.8	0.32036	0.216315	0.310657	0.333341	0.231771	0.314317	0.172539	0.122026	0.133196	0.172437	0.112712	0.133795	0.094951	0.065071	0.062903	0.085409	0.053227	0.056031	0.049402	0.034224	0.02209	0.045188	0.026323	0.024337	0.026087	0.0183	0.021717	0.023056	0.012989	0.013457	0.017137	0.016825	0.012055	0.011664	0.009425	0.008599	0.027777	0.02728	0.016023
100	0.320392	0.216829	0.310843	0.33362	0.232007	0.314643	0.17192	0.122575	0.13307	0.172659	0.112872	0.133986	0.094681	0.06532	0.063051	0.085543	0.053315	0.056124	0.048895	0.034647	0.022042	0.045266	0.02637	0.02438	0.025788	0.018905	0.021645	0.023098	0.013013	0.013482	0.016698	0.017271	0.012002	0.011685	0.009443	0.008616	0.027287	0.027326	0.015766
100.2	0.32062	0.217046	0.311124	0.333898	0.232242	0.314968	0.17241	0.123332	0.133434	0.172881	0.113031	0.134176	0.094864	0.065475	0.063077	0.085677	0.053403	0.056216	0.048517	0.034937	0.022368	0.045344	0.026417	0.024424	0.026236	0.019423	0.021654	0.02314	0.013037	0.013507	0.016792	0.017833	0.012215	0.011707	0.009461	0.008632	0.027489	0.027698	0.015707
100.4	0.321083	0.216997	0.311358	0.334176	0.232477	0.315293	0.173733	0.123759	0.133349	0.173102	0.11319	0.134367	0.095434	0.065853	0.063463	0.085812	0.053491	0.056309	0.04881	0.035533	0.022751	0.045422	0.026464	0.024467	0.026528	0.019661	0.021566	0.023182	0.013061	0.013531	0.017047	0.017778	0.012822	0.011729	0.009479	0.008648	0.028304	0.028174	0.015928
100.6	0.321512	0.217091	0.310887	0.334452	0.232712	0.315617	0.174005	0.124168	0.132827	0.173323	0.113349	0.134557	0.095548	0.065932	0.062762	0.085946	0.053578	0.056402	0.048615	0.035935	0.022297	0.045501	0.02651	0.02451	0.026323	0.019673	0.020802	0.023224	0.013085	0.013556	0.017042	0.018034	0.012217	0.011751	0.009496	0.008664	0.028067	0.028604	0.015516
100.8	0.321925	0.217641	0.311006	0.334727	0.232946	0.31594	0.17448	0.124579	0.132983	0.173544	0.113508	0.134747	0.095594	0.066367	0.062951	0.08608	0.053666	0.056494	0.048651	0.036441	0.021873	0.045579	0.026557	0.024554	0.02641	0.019948	0.021129	0.023265	0.013109	0.013581	0.016942	0.018317	0.012163	0.011772	0.009514	0.00868	0.028494	0.029157	0.016211
101	0.322451	0.218436	0.310974	0.335002	0.233179	0.316262	0.17482	0.125306	0.132409	0.173764	0.113666	0.134936	0.096018	0.066947	0.062049	0.086214	0.053754	0.056587	0.04917	0.037169	0.021146	0.045657	0.026604	0.024597	0.026375	0.020275	0.020324	0.023307	0.013133	0.013606	0.016877	0.018397	0.011657	0.011794	0.009532	0.008696	0.028314	0.029628	0.015735
101.2	0.322858	0.218873	0.311189	0.335276	0.233412	0.316584	0.17513	0.125528	0.132879	0.173985	0.113825	0.135126	0.096564	0.067639	0.061991	0.086347	0.053841	0.056679	0.049498	0.037763	0.0212	0.045735	0.026651	0.02464	0.026375	0.020674	0.020186	0.023349	0.013157	0.013631	0.017101	0.01865	0.011659	0.011815	0.009549	0.008712	0.028148	0.029632	0.015729
101.4	0.323556	0.21943	0.31148	0.335549	0.233644	0.316904	0.174948	0.125482	0.133011	0.174204	0.113983	0.135315	0.096745	0.068083	0.061733	0.086481	0.053929	0.056772	0.049588	0.038169	0.021237	0.045813	0.026697	0.024684	0.026998	0.020938	0.020108	0.023391	0.013181	0.013655	0.017265	0.018669	0.011511	0.011837	0.009567	0.008729	0.028271	0.029817	0.015963
101.6	0.323826	0.219963	0.311749	0.335821	0.233875	0.317224	0.175408	0.125775	0.132987	0.174423	0.114141	0.135504	0.097243	0.068513	0.061846	0.086614	0.054016	0.056864	0.049882	0.038456	0.021345	0.045891	0.026744	0.024727	0.02754	0.021042	0.019945	0.023433	0.013205	0.01368	0.017104	0.018458	0.011429	0.011859	0.009585	0.008745	0.028935	0.030051	0.01587
101.8	0.324059	0.220058	0.312701	0.336092	0.234106	0.317544	0.175555	0.125699	0.133047	0.174642	0.114298	0.135693	0.097752	0.068806	0.062099	0.086748	0.054103	0.056956	0.050126	0.038906	0.021104	0.045969	0.026791	0.02477	0.02729	0.021072	0.019918	0.023474	0.013229	0.013705	0.017141	0.018687	0.011968	0.01188	0.009603	0.008761	0.028892	0.030331	0.015551
102	0.3245	0.220003	0.313415	0.336363	0.234337	0.317862	0.175556	0.12542	0.133371	0.174861	0.114456	0.135881	0.098261	0.068916	0.062732	0.086881	0.054191	0.057049	0.049981	0.039252	0.021576	0.046047	0.026838	0.024813	0.027893	0.021293	0.020245	0.023516	0.013253	0.01373	0.017432	0.018717	0.012169	0.011902	0.00962	0.008777	0.029163	0.030581	0.016406
102.2	0.324586	0.220376	0.314237	0.336632	0.234566	0.31818	0.175683	0.125496	0.133518	0.175079	0.114613	0.136069	0.098687	0.068908	0.063309	0.087014	0.054278	0.057141	0.049798	0.039193	0.021584	0.046125	0.026884	0.024856	0.02819	0.021514	0.019981	0.023558	0.013276	0.013755	0.017831	0.018629	0.01223	0.011924	0.009638	0.008793	0.02975	0.030648	0.016271
102.4	0.324757	0.220183	0.315419	0.336901	0.234796	0.318497	0.175863	0.124826	0.133921	0.175297	0.11477	0.136257	0.098815	0.068459	0.063946	0.087147	0.054365	0.057233	0.049981	0.038513	0.021662	0.046202	0.026931	0.024899	0.028611	0.020798	0.020142	0.023599	0.0133	0.013779	0.017815	0.017992	0.012418	0.011945	0.009656	0.008809	0.029742	0.03022	0.016792
102.6	0.324893	0.220112	0.315854	0.337169	0.235024	0.318813	0.176013	0.124374	0.133594	0.175515	0.114927	0.136445	0.099185	0.068138	0.064158	0.08728	0.054452	0.057325	0.050272	0.038146	0.021811	0.04628	0.026977	0.024943	0.029305	0.020252	0.019885	0.023641	0.013324	0.013804	0.017582	0.017492	0.012316	0.011967	0.009673	0.008825	0.029922	0.030004	0.016904
102.8	0.324879	0.220236	0.316701	0.337436	0.235253	0.319128	0.17612	0.124605	0.134167	0.175732	0.115084	0.136632	0.099446	0.06833	0.064789	0.087413	0.054539	0.057417	0.050192	0.038092	0.022164	0.046358	0.027024	0.024986	0.029394	0.020215	0.019732	0.023683	0.013348	0.013829	0.017782	0.017566	0.0125	0.011988	0.009691	0.008841	0.030328	0.030068	0.016985
103	0.325188	0.219983	0.316941	0.337702	0.23548	0.319443	0.176299	0.125047	0.134202	0.175948	0.11524	0.136819	0.099717	0.068291	0.065099	0.087545	0.054626	0.057508	0.049938	0.038086	0.022134	0.046436	0.027071	0.025029	0.028881	0.020103	0.019361	0.023724	0.013372	0.013854	0.01713	0.018012	0.012204	0.01201	0.009709	0.008858	0.030381	0.030174	0.016646
103.2	0.325572	0.219834	0.317088	0.337967	0.235707	0.319757	0.176317	0.124998	0.134601	0.176165	0.115396	0.137006	0.099748	0.067845	0.065275	0.087678	0.054713	0.0576	0.050055	0.037957	0.022206	0.046513	0.027117	0.025072	0.028624	0.019734	0.019135	0.023766	0.013396	0.013878	0.017393	0.017928	0.011649	0.012032	0.009726	0.008874	0.030342	0.030255	0.016644
103.4	0.325731	0.219875	0.317236	0.338232	0.235934	0.32007	0.176409	0.125078	0.134745	0.176381	0.115552	0.137193	0.099663	0.067557	0.065598	0.08781	0.0548	0.057692	0.050058	0.037221	0.022616	0.046591	0.027164	0.025115	0.028529	0.019227	0.019584	0.023808	0.01342	0.013903	0.017519	0.017152	0.011815	0.012053	0.009744	0.00889	0.030557	0.029666	0.016509
103.6	0.325954	0.220101	0.317676	0.338496	0.23616	0.320382	0.177037	0.124878	0.135186	0.176597	0.115708	0.13738	0.099456	0.067513	0.065711	0.087943	0.054887	0.057784	0.049611	0.036989	0.023094	0.046668	0.02721	0.025158	0.028519	0.019349	0.019888	0.023849	0.013444	0.013928	0.017531	0.017223	0.01226	0.012075	0.009762	0.008906	0.030301	0.029463	0.017112
103.8	0.325715	0.220049	0.318128	0.338759	0.236385	0.320694	0.177097	0.124989	0.135488	0.176812	0.115864	0.137566	0.099289	0.067136	0.066342	0.088075	0.054974	0.057875	0.049151	0.036635	0.02333	0.046746	0.027257	0.025201	0.028698	0.018825	0.019958	0.023891	0.013468	0.013952	0.017495	0.017212	0.012256	0.012096	0.009779	0.008922	0.030307	0.02929	0.017296
104	0.32561	0.220645	0.318336	0.339021	0.23661	0.321005	0.176904	0.125515	0.136177	0.177027	0.116019	0.137752	0.098797	0.067148	0.066465	0.088207	0.05506	0.057967	0.048361	0.03666	0.023804	0.046823	0.027303	0.025244	0.027976	0.019094	0.020497	0.023932	0.013491	0.013977	0.017251	0.01738	0.012487	0.012118	0.009797	0.008938	0.029781	0.029567	0.017547
104.2	0.326077	0.220746	0.318274	0.339282	0.236834	0.321315	0.1776	0.125613	0.136328	0.177242	0.116175	0.137938	0.098465	0.066956	0.066776	0.088339	0.055147	0.058058	0.048539	0.036391	0.023956	0.046901	0.027349	0.025287	0.028097	0.018552	0.020828	0.023974	0.013515	0.014002	0.01772	0.016806	0.01253	0.01214	0.009815	0.008954	0.029877	0.029146	0.017457
104.4	0.32617	0.220901	0.318467	0.339543	0.237058	0.321624	0.177872	0.125899	0.136277	0.177456	0.11633	0.138123	0.098112	0.066978	0.066943	0.08847	0.055233	0.058149	0.048693	0.036036	0.024042	0.046978	0.027396	0.02533	0.027508	0.01859	0.020879	0.024016	0.013539	0.014026	0.017445	0.016277	0.012486	0.012161	0.009832	0.00897	0.029548	0.029128	0.017766
104.6	0.326561	0.221366	0.318207	0.339802	0.237281	0.321933	0.177727	0.126588	0.136429	0.17767	0.116484	0.138309	0.098153	0.067157	0.066797	0.088602	0.05532	0.058241	0.0484	0.035953	0.023745	0.047055	0.027442	0.025373	0.027306	0.018978	0.020848	0.024057	0.013563	0.014051	0.017465	0.016253	0.012331	0.012183	0.00985	0.008986	0.029055	0.029361	0.017503
104.8	0.327229	0.222327	0.318383	0.340061	0.237504	0.322241	0.178318	0.126615	0.136811	0.177883	0.116639	0.138494	0.098922	0.067265	0.066895	0.088733	0.055406	0.058332	0.049372	0.035982	0.023398	0.047133	0.027489	0.025415	0.027684	0.019296	0.021046	0.024099	0.013587	0.014076	0.017315	0.016248	0.012484	0.012204	0.009867	0.009002	0.029414	0.029426	0.017994
105	0.327824	0.222822	0.318691	0.340319	0.237726	0.322548	0.178957	0.126878	0.137096	0.178097	0.116793	0.138679	0.099772	0.067505	0.066548	0.088865	0.055493	0.058423	0.05005	0.035954	0.023082	0.04721	0.027535	0.025458	0.027923	0.019535	0.020479	0.02414	0.01361	0.0141	0.017749	0.016375	0.012663	0.012226	0.009885	0.009018	0.028924	0.029425	0.017951
105.2	0.327943	0.22352	0.318838	0.340577	0.237947	0.322855	0.179497	0.127027	0.137573	0.178309	0.116948	0.138863	0.099985	0.067374	0.066471	0.088996	0.055579	0.058514	0.049619	0.036178	0.023214	0.047287	0.027581	0.025501	0.027547	0.019719	0.020832	0.024182	0.013634	0.014125	0.017697	0.01654	0.012543	0.012247	0.009903	0.009034	0.028618	0.029537	0.018292
105.4	0.328572	0.223834	0.318912	0.340833	0.238168	0.323161	0.180217	0.127137	0.137514	0.178522	0.117102	0.139047	0.100496	0.067131	0.066465	0.089127	0.055665	0.058605	0.049903	0.036022	0.023162	0.047364	0.027628	0.025544	0.028038	0.019478	0.020671	0.024223	0.013658	0.01415	0.017548	0.016236	0.012451	0.012269	0.00992	0.00905	0.028726	0.029667	0.018107
105.6	0.328856	0.224041	0.319331	0.341089	0.238389	0.323466	0.18058	0.127225	0.137666	0.178734	0.117255	0.139232	0.100643	0.067127	0.066666	0.089258	0.055751	0.058696	0.050285	0.03603	0.023236	0.047441	0.027674	0.025587	0.027906	0.019199	0.02064	0.024264	0.013682	0.014174	0.017299	0.015977	0.01242	0.01229	0.009938	0.009067	0.028638	0.029822	0.018362
105.8	0.328991	0.224038	0.319981	0.341344	0.238609	0.32377	0.180379	0.127042	0.138391	0.178946	0.117409	0.139415	0.100499	0.066915	0.066895	0.089389	0.055837	0.058787	0.050274	0.036172	0.023537	0.047518	0.02772	0.02563	0.027223	0.019233	0.020925	0.024306	0.013706	0.014199	0.017061	0.016193	0.012444	0.012312	0.009956	0.009083	0.028	0.029529	0.018446
106	0.329227	0.224168	0.319845	0.341598	0.238828	0.324073	0.179979	0.127028	0.138353	0.179157	0.117562	0.139599	0.100447	0.066442	0.066985	0.08952	0.055923	0.058878	0.050259	0.035916	0.023356	0.047595	0.027766	0.025672	0.027525	0.018585	0.020876	0.024347	0.013729	0.014224	0.017013	0.01576	0.01248	0.012333	0.009973	0.009099	0.028077	0.029316	0.018821
106.2	0.329504	0.224592	0.320209	0.341851	0.239047	0.324376	0.180201	0.127638	0.138472	0.179369	0.117716	0.139782	0.100317	0.066156	0.06728	0.089651	0.056009	0.058969	0.050686	0.035495	0.023291	0.047672	0.027812	0.025715	0.027561	0.018376	0.020656	0.024389	0.013753	0.014248	0.01684	0.015498	0.012603	0.012355	0.009991	0.009115	0.028411	0.029263	0.018447
106.4	0.329753	0.224676	0.320394	0.342104	0.239265	0.324678	0.180418	0.12766	0.138031	0.179579	0.117869	0.139966	0.100253	0.066066	0.067092	0.089781	0.056095	0.059059	0.051325	0.035349	0.022981	0.047749	0.027859	0.025758	0.027854	0.018483	0.020303	0.02443	0.013777	0.014273	0.016757	0.015383	0.012213	0.012376	0.010008	0.009131	0.028006	0.029304	0.01805
106.6	0.330552	0.224475	0.320843	0.342356	0.239483	0.32498	0.181027	0.128241	0.13768	0.17979	0.118021	0.140149	0.101088	0.06614	0.067296	0.089912	0.056181	0.05915	0.051955	0.035474	0.022837	0.047826	0.027905	0.025801	0.028437	0.018262	0.020247	0.024471	0.013801	0.014297	0.017181	0.015552	0.012094	0.012398	0.010026	0.009147	0.028584	0.029301	0.017565
106.8	0.331063	0.224696	0.321464	0.342607	0.2397	0.32528	0.181244	0.128938	0.138208	0.18	0.118174	0.140331	0.101543	0.066493	0.067541	0.090042	0.056267	0.059241	0.052111	0.035924	0.022745	0.047903	0.027951	0.025843	0.028466	0.018153	0.020258	0.024513	0.013824	0.014322	0.017644	0.016238	0.011905	0.012419	0.010044	0.009163	0.028906	0.029612	0.017033
107	0.331608	0.224648	0.32203	0.342857	0.239917	0.32558	0.181872	0.129132	0.138826	0.180209	0.118326	0.140514	0.101924	0.06668	0.067675	0.090172	0.056352	0.059331	0.052296	0.036458	0.022695	0.04798	0.027997	0.025886	0.028428	0.017974	0.020339	0.024554	0.013848	0.014347	0.018019	0.016751	0.012164	0.012441	0.010061	0.009179	0.029139	0.029717	0.016928
107.2	0.331542	0.224182	0.322088	0.343106	0.240133	0.325879	0.18181	0.128572	0.138962	0.180419	0.118478	0.140696	0.102094	0.066278	0.067622	0.090302	0.056438	0.059422	0.052356	0.036488	0.022955	0.048056	0.028043	0.025929	0.028738	0.017555	0.020216	0.024595	0.013872	0.014371	0.018255	0.016309	0.012091	0.012462	0.010079	0.009195	0.028882	0.029358	0.016834
107.4	0.331931	0.224218	0.322449	0.343355	0.240349	0.326178	0.18205	0.128673	0.13883	0.180628	0.11863	0.140878	0.102455	0.066452	0.067708	0.090432	0.056523	0.059512	0.052989	0.036494	0.023538	0.048133	0.028089	0.025971	0.028942	0.017387	0.020292	0.024637	0.013896	0.014396	0.018378	0.016096	0.012176	0.012484	0.010096	0.009211	0.029307	0.029412	0.016835
107.6	0.331747	0.2241	0.322573	0.343603	0.240564	0.326476	0.181682	0.128064	0.138974	0.180837	0.118782	0.14106	0.101978	0.066422	0.067567	0.090562	0.056609	0.059602	0.052137	0.036661	0.023311	0.04821	0.028135	0.026014	0.028844	0.017137	0.020229	0.024678	0.013919	0.01442	0.018472	0.015947	0.011925	0.012505	0.010114	0.009227	0.028969	0.029249	0.016793
107.8	0.331899	0.224576	0.323055	0.34385	0.240778	0.326773	0.181576	0.128536	0.139041	0.181045	0.118934	0.141241	0.102125	0.067015	0.067801	0.090692	0.056694	0.059692	0.052426	0.037128	0.02395	0.048286	0.028181	0.026057	0.029348	0.017304	0.020501	0.024719	0.013943	0.014445	0.018588	0.01649	0.01196	0.012526	0.010131	0.009243	0.029364	0.029514	0.016743
108	0.332371	0.225278	0.323238	0.344097	0.240992	0.327069	0.181207	0.128836	0.13904	0.181253	0.119085	0.141422	0.10187	0.067536	0.0677	0.090821	0.05678	0.059783	0.052225	0.037568	0.024249	0.048363	0.028227	0.026099	0.029341	0.017784	0.020826	0.02476	0.013967	0.014469	0.018664	0.016592	0.012303	0.012548	0.010149	0.009259	0.029255	0.029664	0.016874
108.2	0.332339	0.225123	0.323405	0.344342	0.241206	0.327365	0.18094	0.128716	0.13909	0.181461	0.119236	0.141603	0.101343	0.067806	0.068141	0.090951	0.056865	0.059873	0.05241	0.037587	0.024442	0.04844	0.028273	0.026142	0.029178	0.017741	0.020662	0.024802	0.01399	0.014494	0.018471	0.016193	0.012837	0.012569	0.010167	0.009275	0.028885	0.02922	0.017302
108.4	0.33208	0.225719	0.323911	0.344587	0.241419	0.32766	0.180626	0.129348	0.139349	0.181668	0.119387	0.141784	0.101356	0.068611	0.06838	0.09108	0.05695	0.059963	0.052088	0.037959	0.024702	0.048516	0.028319	0.026184	0.02884	0.018672	0.020731	0.024843	0.014014	0.014518	0.017928	0.017157	0.013039	0.012591	0.010184	0.009291	0.02883	0.030147	0.017716
108.6	0.332505	0.226146	0.324276	0.344831	0.241631	0.327954	0.180697	0.129459	0.139611	0.181875	0.119538	0.141965	0.101757	0.068882	0.068717	0.091209	0.057035	0.060053	0.051821	0.03847	0.025076	0.048592	0.028365	0.026227	0.029046	0.019107	0.020953	0.024884	0.014038	0.014543	0.018256	0.016898	0.013631	0.012612	0.010202	0.009307	0.029237	0.030722	0.01815
108.8	0.332538	0.22668	0.324729	0.345074	0.241843	0.328247	0.18124	0.129338	0.140005	0.182081	0.119689	0.142145	0.102492	0.069143	0.069209	0.091338	0.057121	0.060143	0.052347	0.038407	0.024775	0.048669	0.028411	0.026269	0.029069	0.019313	0.021257	0.024925	0.014061	0.014567	0.018243	0.017408	0.013732	0.012634	0.010219	0.009323	0.02975	0.030724	0.018966
109	0.332547	0.226914	0.324677	0.345317	0.242055	0.32854	0.181436	0.129643	0.140195	0.182288	0.119839	0.142325	0.102491	0.069671	0.069085	0.091467	0.057206	0.060233	0.052099	0.038704	0.024431	0.048745	0.028457	0.026312	0.028751	0.020047	0.021254	0.024966	0.014085	0.014592	0.01831	0.017912	0.0137	0.012655	0.010237	0.009339	0.029449	0.031038	0.018898
109.2	0.332449	0.227452	0.324769	0.345559	0.242266	0.328832	0.18179	0.129694	0.140246	0.182494	0.119989	0.142505	0.102346	0.070117	0.068487	0.091596	0.057291	0.060322	0.051796	0.038894	0.024228	0.048822	0.028503	0.026354	0.028365	0.020624	0.02175	0.025008	0.014109	0.014616	0.017924	0.01865	0.013322	0.012676	0.010254	0.009355	0.029704	0.031345	0.019232
109.4	0.332722	0.227341	0.324943	0.3458	0.242476	0.329124	0.182059	0.129534	0.140125	0.182699	0.120139	0.142685	0.102618	0.070563	0.068432	0.091725	0.057376	0.060412	0.051616	0.038801	0.023875	0.048898	0.028549	0.026397	0.02865	0.020688	0.021503	0.025049	0.014132	0.014641	0.017421	0.018857	0.013133	0.012698	0.010272	0.009371	0.029522	0.031441	0.01875
109.6	0.333159	0.227705	0.325226	0.34604	0.242686	0.329414	0.18218	0.1297	0.140436	0.182905	0.120289	0.142864	0.102381	0.070948	0.068173	0.091853	0.05746	0.060502	0.051745	0.038926	0.023714	0.048974	0.028595	0.026439	0.028545	0.020741	0.021786	0.02509	0.014156	0.014665	0.017051	0.018992	0.013035	0.012719	0.010289	0.009387	0.029921	0.031203	0.018701
109.8	0.333165	0.228041	0.325296	0.34628	0.242895	0.329705	0.182391	0.130116	0.14066	0.183109	0.120439	0.143043	0.102073	0.071024	0.06796	0.091982	0.057545	0.060591	0.051701	0.039034	0.022891	0.04905	0.028641	0.026481	0.02831	0.021217	0.021741	0.025131	0.01418	0.01469	0.016197	0.019466	0.012712	0.012741	0.010307	0.009403	0.029623	0.031428	0.018183
110	0.333822	0.228618	0.325506	0.346519	0.243104	0.329994	0.182907	0.130835	0.140753	0.183314	0.120588	0.143222	0.102534	0.070817	0.067746	0.09211	0.05763	0.060681	0.052165	0.038974	0.022203	0.049126	0.028686	0.026524	0.028927	0.021245	0.021561	0.025172	0.014203	0.014714	0.016469	0.019445	0.012711	0.012762	0.010324	0.009419	0.029926	0.031625	0.01808
110.2	0.334801	0.228864	0.326316	0.346757	0.243312	0.330283	0.183971	0.131021	0.14146	0.183518	0.120737	0.143401	0.103132	0.070805	0.067793	0.092239	0.057715	0.06077	0.052973	0.03866	0.022133	0.049202	0.028732	0.026566	0.02934	0.021762	0.021301	0.025213	0.014227	0.014739	0.016773	0.019194	0.012415	0.012783	0.010342	0.009435	0.030482	0.031602	0.018172
110.4	0.335733	0.228995	0.326507	0.346994	0.24352	0.33057	0.184957	0.131365	0.141231	0.183722	0.120886	0.14358	0.103865	0.071015	0.067738	0.092367	0.057799	0.06086	0.053363	0.038627	0.021969	0.049278	0.028778	0.026609	0.029924	0.021853	0.021154	0.025254	0.01425	0.014763	0.017525	0.019408	0.012036	0.012805	0.010359	0.009451	0.03065	0.031938	0.017944
110.6	0.336686	0.228887	0.32746	0.347231	0.243727	0.330858	0.185709	0.131468	0.141778	0.183926	0.121035	0.143758	0.104795	0.070787	0.067927	0.092495	0.057884	0.060949	0.053661	0.038404	0.022181	0.049354	0.028824	0.026651	0.030415	0.021328	0.021374	0.025295	0.014274	0.014788	0.018168	0.019359	0.012285	0.012826	0.010377	0.009467	0.031266	0.031483	0.017951
110.8	0.337137	0.229341	0.327295	0.347467	0.243934	0.331144	0.185873	0.132296	0.14252	0.184129	0.121184	0.143936	0.104947	0.070865	0.068109	0.092623	0.057968	0.061038	0.053724	0.038679	0.022508	0.04943	0.028869	0.026693	0.030443	0.021337	0.020942	0.025336	0.014298	0.014812	0.018596	0.019633	0.012267	0.012847	0.010394	0.009482	0.031171	0.031623	0.017559
111	0.337691	0.229225	0.3273	0.347702	0.244141	0.33143	0.186436	0.131998	0.142628	0.184332	0.121332	0.144114	0.105327	0.070556	0.067953	0.09275	0.058053	0.061127	0.053751	0.038786	0.022773	0.049506	0.028915	0.026736	0.030932	0.021257	0.020522	0.025377	0.014321	0.014836	0.01906	0.019089	0.012479	0.012869	0.010412	0.009498	0.031309	0.031395	0.017473
111.2	0.337688	0.22894	0.327264	0.347936	0.244346	0.331715	0.186727	0.132049	0.142015	0.184535	0.12148	0.144291	0.105544	0.070088	0.0678	0.092878	0.058137	0.061216	0.054043	0.03824	0.023158	0.049582	0.028961	0.026778	0.031519	0.020777	0.020603	0.025418	0.014345	0.014861	0.018844	0.018115	0.012098	0.01289	0.010429	0.009514	0.030517	0.031269	0.017458
111.4	0.338062	0.228949	0.327596	0.34817	0.244552	0.332	0.187254	0.131891	0.142002	0.184737	0.121628	0.144469	0.105706	0.070153	0.067951	0.093006	0.058221	0.061305	0.054118	0.038082	0.023323	0.049658	0.029006	0.02682	0.031652	0.0204	0.020481	0.025459	0.014368	0.014885	0.019049	0.017965	0.011522	0.012911	0.010447	0.00953	0.03051	0.031176	0.017287
111.6	0.338006	0.229142	0.327704	0.348403	0.244756	0.332284	0.187256	0.131583	0.142493	0.184939	0.121776	0.144646	0.105417	0.069917	0.068052	0.093133	0.058305	0.061394	0.053446	0.037877	0.023402	0.049734	0.029052	0.026862	0.032146	0.020295	0.020666	0.0255	0.014392	0.01491	0.019244	0.017308	0.011254	0.012933	0.010464	0.009546	0.030364	0.030586	0.017403
111.8	0.33807	0.229475	0.327955	0.348635	0.244961	0.332567	0.187372	0.1318	0.142544	0.18514	0.121924	0.144823	0.105304	0.069674	0.068356	0.09326	0.05839	0.061483	0.053664	0.037925	0.024137	0.04981	0.029098	0.026904	0.032285	0.02035	0.020907	0.025541	0.014415	0.014934	0.018722	0.017286	0.011555	0.012954	0.010482	0.009562	0.030181	0.030449	0.017373
112	0.338158	0.229258	0.327663	0.348867	0.245164	0.332849	0.18701	0.131774	0.142327	0.185341	0.122071	0.144999	0.104989	0.069356	0.068595	0.093387	0.058474	0.061572	0.052956	0.037421	0.024314	0.049885	0.029143	0.026947	0.031988	0.019972	0.020591	0.025582	0.014439	0.014958	0.018787	0.016492	0.011353	0.012975	0.010499	0.009578	0.02976	0.030359	0.017177
112.2	0.337968	0.228943	0.327891	0.349098	0.245368	0.333131	0.187111	0.131849	0.142095	0.185542	0.122218	0.145176	0.104678	0.069403	0.068542	0.093515	0.058558	0.061661	0.052988	0.037019	0.024654	0.049961	0.029189	0.026989	0.031463	0.019587	0.020379	0.025623	0.014462	0.014983	0.018733	0.016097	0.011316	0.012997	0.010517	0.009594	0.029805	0.030314	0.017193
112.4	0.337875	0.229204	0.328276	0.349328	0.245571	0.333412	0.186996	0.131883	0.141719	0.185743	0.122365	0.145352	0.104666	0.069364	0.068946	0.093642	0.058642	0.06175	0.052978	0.037044	0.02487	0.050037	0.029234	0.027031	0.031053	0.019466	0.020807	0.025664	0.014486	0.015007	0.018719	0.016013	0.011157	0.013018	0.010534	0.00961	0.029997	0.030548	0.016645
112.6	0.337756	0.229116	0.328755	0.349557	0.245773	0.333693	0.18735	0.131548	0.141658	0.185943	0.122512	0.145528	0.105005	0.069135	0.069421	0.093768	0.058726	0.061838	0.053294	0.036827	0.024911	0.050112	0.02928	0.027073	0.030859	0.018924	0.020984	0.025705	0.01451	0.015032	0.019189	0.014933	0.011372	0.013039	0.010552	0.009626	0.030348	0.030145	0.016868
112.8	0.33751	0.229236	0.328947	0.349786	0.245975	0.333973	0.187618	0.131356	0.141701	0.186143	0.122659	0.145704	0.105191	0.069133	0.069516	0.093895	0.058809	0.061927	0.053813	0.03655	0.024551	0.050188	0.029326	0.027115	0.030957	0.018546	0.020962	0.025746	0.014533	0.015056	0.018946	0.015258	0.011256	0.013061	0.010569	0.009642	0.030639	0.029604	0.016778
113	0.337384	0.229603	0.329332	0.350014	0.246176	0.334252	0.187182	0.131369	0.141672	0.186343	0.122805	0.145879	0.104726	0.069139	0.069028	0.094022	0.058893	0.062015	0.05346	0.03652	0.02441	0.050263	0.029371	0.027157	0.030289	0.018607	0.021111	0.025787	0.014557	0.01508	0.018668	0.015306	0.011449	0.013082	0.010587	0.009658	0.030458	0.029747	0.01618
113.2	0.336987	0.229878	0.329959	0.350241	0.246377	0.33453	0.18738	0.131309	0.14154	0.186542	0.122952	0.146055	0.104835	0.069217	0.068617	0.094148	0.058977	0.062104	0.053624	0.036676	0.02419	0.050339	0.029416	0.027199	0.030146	0.018465	0.021156	0.025827	0.01458	0.015105	0.01845	0.015762	0.011453	0.013103	0.010604	0.009674	0.030527	0.02982	0.016065
113.4	0.336873	0.230148	0.330622	0.350468	0.246577	0.334808	0.187379	0.131724	0.141458	0.186741	0.123098	0.14623	0.10484	0.069626	0.068549	0.094274	0.059061	0.062192	0.05355	0.0375	0.023744	0.050414	0.029462	0.027241	0.029965	0.018463	0.020947	0.025868	0.014604	0.015129	0.017869	0.015757	0.011644	0.013124	0.010621	0.009689	0.030645	0.029812	0.015521
113.6	0.336783	0.230475	0.331103	0.350694	0.246777	0.335085	0.187339	0.132171	0.141779	0.186939	0.123244	0.146405	0.104961	0.069626	0.068583	0.094401	0.059144	0.062281	0.053858	0.037744	0.023823	0.05049	0.029507	0.027284	0.029559	0.018365	0.021401	0.025909	0.014627	0.015153	0.017268	0.01577	0.01189	0.013146	0.010639	0.009705	0.031096	0.02984	0.015771
113.8	0.3368	0.230947	0.331462	0.350919	0.246976	0.335361	0.187689	0.132498	0.142292	0.187138	0.123389	0.146579	0.105043	0.069644	0.068513	0.094527	0.059228	0.062369	0.054263	0.038277	0.023452	0.050565	0.029553	0.027326	0.029113	0.018816	0.021541	0.02595	0.01465	0.015177	0.017249	0.016203	0.011634	0.013167	0.010656	0.009721	0.031082	0.030315	0.015951
114	0.33745	0.231622	0.331866	0.351143	0.247175	0.335637	0.188145	0.132987	0.142919	0.187336	0.123535	0.146754	0.105511	0.069701	0.068612	0.094653	0.059311	0.062457	0.054365	0.038407	0.023462	0.05064	0.029598	0.027368	0.029234	0.01906	0.021248	0.025991	0.014674	0.015202	0.018143	0.016538	0.011874	0.013188	0.010674	0.009737	0.031432	0.030778	0.016234
114.2	0.337962	0.232047	0.331983	0.351367	0.247373	0.335912	0.188554	0.133042	0.143264	0.187533	0.12368	0.146928	0.105672	0.06976	0.068724	0.094779	0.059395	0.062545	0.054441	0.038658	0.023469	0.050715	0.029643	0.027409	0.02869	0.019585	0.020903	0.026031	0.014697	0.015226	0.018042	0.016857	0.011901	0.013209	0.010691	0.009753	0.031838	0.03112	0.016595
114.4	0.338663	0.232528	0.332213	0.35159	0.247571	0.336187	0.189011	0.133495	0.143607	0.18773	0.123825	0.147102	0.105813	0.070138	0.068792	0.094905	0.059478	0.062633	0.054393	0.039026	0.023719	0.050791	0.029689	0.027451	0.028601	0.019523	0.020995	0.026072	0.014721	0.01525	0.017969	0.017602	0.012114	0.013231	0.010709	0.009769	0.031946	0.031669	0.016359
114.6	0.338927	0.232421	0.332515	0.351813	0.247768	0.336461	0.189291	0.133831	0.144079	0.187927	0.12397	0.147275	0.105787	0.069698	0.068916	0.09503	0.059561	0.062721	0.054291	0.039044	0.023769	0.050866	0.029734	0.027493	0.028434	0.019734	0.020899	0.026113	0.014744	0.015275	0.017763	0.017635	0.012381	0.013252	0.010726	0.009785	0.032253	0.031252	0.016349
114.8	0.339227	0.232674	0.332494	0.352034	0.247965	0.336734	0.189578	0.134467	0.144535	0.188124	0.124115	0.147449	0.105651	0.069959	0.069139	0.095156	0.059645	0.062809	0.054273	0.039112	0.024247	0.050941	0.029779	0.027535	0.028174	0.019873	0.021056	0.026154	0.014768	0.015299	0.01754	0.017515	0.012553	0.013273	0.010743	0.009801	0.031591	0.031168	0.016546
115	0.339878	0.232587	0.332508	0.352255	0.248162	0.337006	0.190005	0.134377	0.14457	0.18832	0.12426	0.147622	0.10569	0.070348	0.069347	0.095281	0.059728	0.062897	0.054291	0.039126	0.024353	0.051016	0.029825	0.027577	0.028508	0.019849	0.021238	0.026194	0.014791	0.015323	0.017654	0.017323	0.012242	0.013294	0.010761	0.009816	0.031642	0.030932	0.016983
115.2	0.340046	0.232788	0.332814	0.352476	0.248358	0.337278	0.190415	0.134452	0.145057	0.188516	0.124404	0.147795	0.105943	0.070836	0.06994	0.095407	0.059811	0.062985	0.054546	0.038846	0.024543	0.051091	0.02987	0.027619	0.02832	0.019749	0.02197	0.026235	0.014815	0.015347	0.017478	0.017527	0.012269	0.013315	0.010778	0.009832	0.031087	0.03092	0.017517
115.4	0.340799	0.233625	0.332706	0.352695	0.248553	0.337549	0.190721	0.135009	0.145897	0.188712	0.124548	0.147968	0.106428	0.07143	0.070376	0.095532	0.059894	0.063073	0.05422	0.039158	0.024616	0.051166	0.029915	0.027661	0.028338	0.020217	0.021744	0.026276	0.014838	0.015372	0.01765	0.018337	0.012128	0.013337	0.010796	0.009848	0.031298	0.031258	0.017431
115.6	0.341177	0.234391	0.332697	0.352914	0.248748	0.33782	0.19064	0.13595	0.14662	0.188907	0.124692	0.148141	0.106781	0.071789	0.070683	0.095657	0.059977	0.06316	0.053834	0.039607	0.025009	0.051241	0.02996	0.027703	0.028674	0.020745	0.022378	0.026316	0.014861	0.015396	0.017776	0.018548	0.012359	0.013358	0.010813	0.009864	0.031157	0.031522	0.017495
115.8	0.341454	0.23421	0.332863	0.353133	0.248942	0.33809	0.190934	0.136638	0.146389	0.189102	0.124836	0.148313	0.106919	0.071925	0.070584	0.095782	0.06006	0.063248	0.054054	0.039636	0.025524	0.051316	0.030006	0.027745	0.028671	0.02068	0.0222	0.026357	0.014885	0.01542	0.017558	0.019068	0.012317	0.013379	0.01083	0.00988	0.030426	0.031934	0.016906
116	0.341767	0.234289	0.333209	0.35335	0.249136	0.338359	0.19111	0.137202	0.146533	0.189297	0.124979	0.148485	0.107396	0.072522	0.070452	0.095907	0.060143	0.063335	0.05381	0.039477	0.025746	0.051391	0.030051	0.027786	0.028909	0.020639	0.022034	0.026398	0.014908	0.015444	0.018123	0.019282	0.012155	0.0134	0.010848	0.009896	0.03042	0.031954	0.016701
116.2	0.342233	0.234909	0.333673	0.353567	0.24933	0.338628	0.191602	0.137673	0.14681	0.189491	0.125123	0.148657	0.107913	0.073145	0.070311	0.096031	0.060225	0.063423	0.054625	0.039483	0.025819	0.051465	0.030096	0.027828	0.029008	0.020825	0.021924	0.026438	0.014932	0.015469	0.018513	0.019537	0.01207	0.013421	0.010865	0.009912	0.031132	0.032077	0.016931
116.4	0.342133	0.235296	0.333852	0.353783	0.249523	0.338896	0.191519	0.137532	0.146934	0.189685	0.125266	0.148829	0.108197	0.073572	0.070282	0.096156	0.060308	0.06351	0.054675	0.03937	0.025725	0.05154	0.030141	0.02787	0.029173	0.02064	0.02186	0.026479	0.014955	0.015493	0.018687	0.019268	0.011917	0.013443	0.010883	0.009927	0.031094	0.03178	0.016617
116.6	0.341923	0.235204	0.334245	0.353999	0.249716	0.339163	0.191695	0.136876	0.147189	0.189879	0.125409	0.149	0.108442	0.073871	0.070182	0.09628	0.060391	0.063598	0.054919	0.039075	0.025517	0.051615	0.030186	0.027912	0.029539	0.020124	0.021583	0.026519	0.014978	0.015517	0.018737	0.018725	0.011941	0.013464	0.0109	0.009943	0.031252	0.031287	0.016994
116.8	0.342202	0.235912	0.334512	0.354214	0.249908	0.33943	0.191852	0.137145	0.147372	0.190072	0.125552	0.149172	0.10894	0.074451	0.070012	0.096405	0.060473	0.063685	0.055218	0.039113	0.025743	0.05169	0.030231	0.027953	0.030123	0.020468	0.021349	0.02656	0.015002	0.015541	0.018981	0.019082	0.011967	0.013485	0.010917	0.009959	0.031814	0.031295	0.017052
117	0.342457	0.236553	0.33488	0.354428	0.250099	0.339696	0.191691	0.137544	0.147692	0.190266	0.125695	0.149343	0.108986	0.074574	0.070009	0.096529	0.060556	0.063772	0.055158	0.039405	0.0256	0.051764	0.030276	0.027995	0.02951	0.021238	0.021394	0.0266	0.015025	0.015565	0.018902	0.019387	0.012084	0.013506	0.010935	0.009975	0.031771	0.03157	0.0173
117.2	0.342535	0.236766	0.334879	0.354642	0.250291	0.339961	0.192048	0.137682	0.147157	0.190458	0.125837	0.149514	0.109387	0.074889	0.069814	0.096653	0.060638	0.063859	0.055666	0.039906	0.02565	0.051839	0.030321	0.028037	0.02992	0.02153	0.021051	0.026641	0.015048	0.01559	0.019532	0.019481	0.012173	0.013527	0.010952	0.009991	0.032116	0.031984	0.017342
117.4	0.342714	0.237031	0.335307	0.354855	0.250481	0.340226	0.191963	0.137655	0.14731	0.190651	0.125979	0.149684	0.109522	0.075292	0.069846	0.096777	0.060721	0.063946	0.055872	0.040278	0.025459	0.051913	0.030366	0.028079	0.029901	0.021975	0.020959	0.026681	0.015072	0.015614	0.019839	0.019124	0.012483	0.013548	0.010969	0.010006	0.032439	0.032056	0.017596
117.6	0.342776	0.237282	0.335648	0.355067	0.250671	0.34049	0.192122	0.137332	0.147801	0.190843	0.126122	0.149855	0.109769	0.0749	0.070142	0.096901	0.060803	0.064034	0.056495	0.040278	0.025851	0.051988	0.030411	0.02812	0.030009	0.022126	0.021131	0.026722	0.015095	0.015638	0.020013	0.018971	0.012683	0.013569	0.010987	0.010022	0.032742	0.032191	0.01827
117.8	0.343085	0.237484	0.335623	0.355279	0.250861	0.340754	0.192439	0.137138	0.147429	0.191035	0.126263	0.150025	0.109655	0.075048	0.069766	0.097025	0.060885	0.06412	0.056733	0.040417	0.025414	0.052062	0.030456	0.028162	0.030084	0.022726	0.020694	0.026762	0.015118	0.015662	0.020642	0.019118	0.012379	0.013591	0.011004	0.010038	0.033212	0.03236	0.017843
118	0.343309	0.237959	0.335917	0.35549	0.25105	0.341017	0.192578	0.137129	0.147448	0.191226	0.126405	0.150195	0.109348	0.075314	0.069756	0.097149	0.060968	0.064207	0.05651	0.040562	0.025109	0.052137	0.030501	0.028203	0.030212	0.023591	0.020316	0.026803	0.015142	0.015686	0.021046	0.019281	0.012368	0.013612	0.011021	0.010054	0.03303	0.033037	0.017889
118.2	0.343456	0.237557	0.336013	0.3557	0.251239	0.341279	0.192441	0.136346	0.147405	0.191417	0.126547	0.150364	0.109292	0.074786	0.069481	0.097272	0.06105	0.064294	0.056577	0.040624	0.025122	0.052211	0.030546	0.028245	0.029941	0.023576	0.0205	0.026843	0.015165	0.01571	0.020904	0.018841	0.012041	0.013633	0.011039	0.01007	0.033151	0.03288	0.01797
118.4	0.343784	0.23713	0.336246	0.35591	0.251428	0.34154	0.192512	0.135973	0.147429	0.191608	0.126688	0.150534	0.109103	0.074619	0.06949	0.097396	0.061132	0.064381	0.056819	0.040718	0.02542	0.052286	0.030591	0.028287	0.030247	0.023672	0.020738	0.026884	0.015188	0.015734	0.020824	0.018439	0.011678	0.013654	0.011056	0.010085	0.03324	0.03288	0.017492
118.6	0.343532	0.236763	0.33636	0.356119	0.251616	0.341801	0.192422	0.136456	0.147219	0.191799	0.126829	0.150703	0.108598	0.074411	0.069924	0.097519	0.061214	0.064468	0.056587	0.040584	0.02548	0.05236	0.030636	0.028328	0.03016	0.024108	0.020693	0.026924	0.015212	0.015759	0.020809	0.017804	0.011812	0.013675	0.011073	0.010101	0.032817	0.032861	0.017893
118.8	0.344077	0.2367	0.336556	0.356327	0.251803	0.342062	0.192729	0.136431	0.147058	0.191989	0.12697	0.150872	0.108643	0.074416	0.070257	0.097642	0.061296	0.064554	0.056579	0.040489	0.02558	0.052434	0.030681	0.02837	0.030132	0.023767	0.020674	0.026965	0.015235	0.015783	0.020896	0.017286	0.011676	0.013696	0.011091	0.010117	0.032318	0.032654	0.017911
119	0.344706	0.236834	0.336678	0.356535	0.25199	0.342322	0.193266	0.136865	0.147162	0.192179	0.127111	0.151041	0.108908	0.074696	0.070633	0.097765	0.061378	0.064641	0.05662	0.040657	0.02543	0.052508	0.030726	0.028411	0.030445	0.023734	0.020988	0.027005	0.015258	0.015807	0.021532	0.017361	0.011616	0.013717	0.011108	0.010133	0.032702	0.033226	0.017955
119.2	0.345235	0.236957	0.337185	0.356742	0.252176	0.342581	0.193914	0.137071	0.147492	0.192369	0.127252	0.15121	0.109715	0.074574	0.070727	0.097888	0.06146	0.064727	0.056983	0.040954	0.02536	0.052583	0.030771	0.028453	0.030689	0.023429	0.021469	0.027045	0.015281	0.015831	0.021947	0.017353	0.012065	0.013738	0.011125	0.010149	0.032357	0.033543	0.018022
119.4	0.345828	0.237365	0.337759	0.356948	0.252363	0.342839	0.194251	0.137775	0.147749	0.192558	0.127392	0.151378	0.110158	0.074725	0.070972	0.098011	0.061542	0.064814	0.056768	0.041507	0.025567	0.052657	0.030816	0.028494	0.031015	0.02378	0.021628	0.027086	0.015305	0.015855	0.021787	0.017521	0.012376	0.013759	0.011143	0.010164	0.031973	0.034066	0.017865
119.6	0.345943	0.237156	0.338573	0.357154	0.252548	0.343097	0.194188	0.137951	0.148539	0.192747	0.127532	0.151546	0.110234	0.074492	0.071293	0.098134	0.061623	0.0649	0.056886	0.041834	0.025905	0.052731	0.03086	0.028536	0.031406	0.023397	0.022203	0.027126	0.015328	0.015879	0.021484	0.017264	0.012605	0.013781	0.01116	0.01018	0.031623	0.03434	0.017938
119.8	0.346323	0.236867	0.339435	0.357359	0.252733	0.343354	0.194527	0.138734	0.148952	0.192935	0.127672	0.151714	0.110255	0.074404	0.071083	0.098257	0.061705	0.064987	0.057319	0.041423	0.026047	0.052805	0.030905	0.028577	0.031697	0.022834	0.02242	0.027166	0.015351	0.015903	0.021292	0.017753	0.012798	0.013802	0.011177	0.010196	0.03144	0.034449	0.017655
120	0.346114	0.236971	0.339807	0.357564	0.252918	0.343611	0.194418	0.138845	0.149676	0.193124	0.127812	0.151882	0.110284	0.074537	0.071459	0.098379	0.061787	0.065073	0.057296	0.041449	0.026024	0.052879	0.03095	0.028619	0.031647	0.022619	0.022924	0.027207	0.015374	0.015927	0.021038	0.018052	0.013143	0.013823	0.011195	0.010212	0.031902	0.034113	0.017864
120.2	0.346231	0.237139	0.33993	0.357768	0.253102	0.343867	0.194555	0.139154	0.150402	0.193312	0.127952	0.15205	0.110073	0.074875	0.071693	0.098502	0.061868	0.065159	0.057621	0.041199	0.026547	0.052953	0.030995	0.02866	0.031515	0.021931	0.023228	0.027247	0.015398	0.015951	0.020599	0.017856	0.013633	0.013844	0.011212	0.010227	0.032451	0.034007	0.018149
120.4	0.345911	0.236911	0.340172	0.357971	0.253286	0.344122	0.194478	0.138566	0.150712	0.1935	0.128091	0.152217	0.109843	0.074745	0.071576	0.098624	0.06195	0.065245	0.057324	0.041137	0.026593	0.053027	0.031039	0.028701	0.031379	0.021107	0.023467	0.027287	0.015421	0.015975	0.019778	0.017805	0.013944	0.013865	0.011229	0.010243	0.031895	0.033408	0.018019
120.6	0.346181	0.236717	0.340343	0.358174	0.253469	0.344377	0.194359	0.138195	0.150976	0.193687	0.128231	0.152384	0.109905	0.074097	0.071881	0.098746	0.062031	0.065331	0.057476	0.040888	0.02664	0.053101	0.031084	0.028743	0.031379	0.020544	0.023448	0.027327	0.015444	0.015999	0.019429	0.01778	0.013958	0.013886	0.011246	0.010259	0.031756	0.03295	0.018388
120.8	0.346466	0.237621	0.340071	0.358376	0.253652	0.344632	0.194272	0.138748	0.151137	0.193874	0.12837	0.152551	0.110235	0.074205	0.071898	0.098868	0.062112	0.065417	0.057767	0.040864	0.026258	0.053175	0.031129	0.028784	0.031475	0.021015	0.023098	0.027368	0.015467	0.016023	0.019078	0.018417	0.013713	0.013907	0.011264	0.010275	0.032195	0.032796	0.0184
121	0.346839	0.237712	0.340171	0.358577	0.253835	0.344885	0.194409	0.138898	0.151656	0.194061	0.128509	0.152718	0.110024	0.073576	0.072164	0.09899	0.062194	0.065503	0.057844	0.041032	0.025898	0.053248	0.031173	0.028825	0.031265	0.020864	0.023165	0.027408	0.015491	0.016047	0.018415	0.018774	0.013782	0.013928	0.011281	0.01029	0.032495	0.032589	0.018701
121.2	0.347025	0.237773	0.34036	0.358778	0.254017	0.345138	0.194723	0.138831	0.151905	0.194247	0.128647	0.152884	0.10988	0.07334	0.071992	0.099112	0.062275	0.065589	0.058102	0.04079	0.025722	0.053322	0.031218	0.028867	0.031884	0.02055	0.022799	0.027448	0.015514	0.016071	0.018575	0.018641	0.014306	0.013949	0.011298	0.010306	0.032589	0.032395	0.018233
121.4	0.346978	0.238242	0.340761	0.358978	0.254198	0.34539	0.194881	0.138956	0.152295	0.194434	0.128786	0.153051	0.109514	0.073125	0.071928	0.099234	0.062356	0.065675	0.058122	0.040778	0.025176	0.053396	0.031263	0.028908	0.031389	0.020792	0.022461	0.027488	0.015537	0.016095	0.018387	0.018716	0.014477	0.01397	0.011316	0.010322	0.032521	0.032159	0.018328
121.6	0.347043	0.238697	0.341221	0.359178	0.254379	0.345642	0.194971	0.138812	0.152913	0.19462	0.128924	0.153217	0.109235	0.072963	0.071913	0.099356	0.062437	0.065761	0.058381	0.040874	0.025631	0.053469	0.031307	0.028949	0.031206	0.020952	0.022387	0.027529	0.01556	0.016119	0.018107	0.019295	0.014653	0.013991	0.011333	0.010338	0.032571	0.032097	0.018486
121.8	0.346907	0.239316	0.341548	0.359376	0.25456	0.345893	0.1951	0.139128	0.152902	0.194805	0.129063	0.153382	0.109088	0.073312	0.07221	0.099477	0.062518	0.065846	0.058069	0.040658	0.025629	0.053543	0.031352	0.02899	0.031092	0.021417	0.022532	0.027569	0.015583	0.016143	0.017893	0.019678	0.015029	0.014012	0.01135	0.010353	0.032378	0.032373	0.018213
122	0.34696	0.239768	0.342005	0.359575	0.25474	0.346144	0.195027	0.139501	0.153228	0.19499	0.129201	0.153548	0.108768	0.073714	0.072591	0.099599	0.062599	0.065932	0.057522	0.041164	0.025746	0.053617	0.031396	0.029032	0.030621	0.021963	0.022963	0.027609	0.015606	0.016167	0.017848	0.01995	0.014746	0.014033	0.011367	0.010369	0.031719	0.032714	0.018547
122.2	0.347097	0.239911	0.342121	0.359772	0.25492	0.346394	0.19471	0.139801	0.153087	0.195175	0.129339	0.153714	0.109014	0.073484	0.072817	0.09972	0.06268	0.066018	0.056426	0.041452	0.025997	0.05369	0.031441	0.029073	0.030035	0.022021	0.023075	0.027649	0.01563	0.016191	0.017576	0.02005	0.014526	0.014054	0.011385	0.010385	0.031247	0.032485	0.018822
122.4	0.34711	0.240342	0.34234	0.359969	0.255099	0.346643	0.194593	0.140024	0.153247	0.19536	0.129476	0.153879	0.10872	0.073657	0.073302	0.099841	0.062761	0.066103	0.056144	0.041475	0.026327	0.053764	0.031485	0.029114	0.029679	0.022355	0.022956	0.027689	0.015653	0.016215	0.017268	0.019878	0.014394	0.014075	0.011402	0.010401	0.03072	0.032366	0.01877
122.6	0.347223	0.240528	0.342892	0.360166	0.255278	0.346892	0.194504	0.140197	0.152993	0.195544	0.129614	0.154044	0.108777	0.073749	0.073633	0.099962	0.062842	0.066189	0.055562	0.041186	0.026002	0.053837	0.03153	0.029155	0.029379	0.022313	0.022802	0.027729	0.015676	0.016239	0.017199	0.01973	0.014171	0.014096	0.011419	0.010416	0.030253	0.03202	0.019027
122.8	0.347875	0.240629	0.343014	0.360362	0.255457	0.34714	0.195026	0.140184	0.152811	0.195728	0.129751	0.154208	0.109047	0.073485	0.073721	0.100083	0.062923	0.066274	0.055222	0.041164	0.025612	0.053911	0.031574	0.029196	0.02955	0.02185	0.022648	0.027769	0.015699	0.016263	0.017796	0.019499	0.013852	0.014117	0.011436	0.010432	0.030699	0.031692	0.018691
123	0.348097	0.241225	0.343869	0.360557	0.255635	0.347388	0.195188	0.140581	0.153264	0.195912	0.129888	0.154373	0.109455	0.073895	0.073984	0.100204	0.063004	0.066359	0.055402	0.041538	0.025652	0.053984	0.031619	0.029238	0.029771	0.022121	0.0228	0.027809	0.015722	0.016287	0.018577	0.019457	0.013598	0.014138	0.011453	0.010448	0.030802	0.032326	0.019141
123.2	0.348609	0.241522	0.344706	0.360752	0.255812	0.347635	0.195513	0.140689	0.153595	0.196096	0.130025	0.154537	0.110136	0.074203	0.074033	0.100325	0.063084	0.066445	0.05601	0.041847	0.025718	0.054057	0.031663	0.029279	0.030114	0.022036	0.02285	0.027849	0.015745	0.016311	0.018916	0.019439	0.013159	0.014159	0.011471	0.010463	0.031155	0.032213	0.019385
123.4	0.348868	0.242198	0.344988	0.360946	0.255989	0.347881	0.195706	0.140869	0.153564	0.196279	0.130162	0.154702	0.11067	0.074976	0.074316	0.100445	0.063165	0.06653	0.055807	0.041937	0.025415	0.054131	0.031708	0.02932	0.030347	0.022263	0.022995	0.027889	0.015768	0.016335	0.019081	0.019599	0.01282	0.01418	0.011488	0.010479	0.031415	0.032759	0.019383
123.6	0.349121	0.242373	0.345628	0.361139	0.256166	0.348127	0.195759	0.141387	0.154183	0.196461	0.130298	0.154865	0.110876	0.075566	0.074326	0.100566	0.063245	0.066615	0.055926	0.041812	0.025581	0.054204	0.031752	0.029361	0.030648	0.022157	0.023178	0.027929	0.015792	0.016359	0.019551	0.019625	0.012628	0.014201	0.011505	0.010495	0.031612	0.032993	0.01976
123.8	0.349691	0.242339	0.346049	0.361332	0.256342	0.348372	0.196287	0.14176	0.154772	0.196644	0.130435	0.155029	0.111302	0.075947	0.07409	0.100686	0.063326	0.0667	0.055847	0.041498	0.025975	0.054277	0.031796	0.029402	0.030855	0.021591	0.023495	0.027969	0.015815	0.016383	0.02003	0.019704	0.01229	0.014222	0.011522	0.01051	0.032238	0.032542	0.019832
124	0.349645	0.242551	0.346039	0.361524	0.256518	0.348617	0.196372	0.141642	0.154637	0.196826	0.130571	0.155193	0.111782	0.076623	0.073694	0.100807	0.063406	0.066785	0.055811	0.0422	0.02578	0.05435	0.031841	0.029443	0.031137	0.0217	0.023197	0.028009	0.015838	0.016407	0.019982	0.019696	0.01205	0.014243	0.01154	0.010526	0.032403	0.032732	0.019794
124.2	0.349981	0.242224	0.34621	0.361716	0.256693	0.348861	0.1968	0.141126	0.154518	0.197008	0.130707	0.155356	0.112207	0.076476	0.073285	0.100927	0.063487	0.06687	0.055659	0.041484	0.025793	0.054424	0.031885	0.029484	0.03115	0.02038	0.022955	0.028049	0.015861	0.016431	0.020213	0.018279	0.012247	0.014263	0.011557	0.010542	0.032171	0.031977	0.019765
124.4	0.350497	0.242312	0.346121	0.361907	0.256868	0.349105	0.197272	0.140413	0.154144	0.19719	0.130843	0.155519	0.112685	0.076118	0.07246	0.101047	0.063567	0.066955	0.055407	0.041384	0.025196	0.054497	0.031929	0.029525	0.031306	0.020016	0.02229	0.028089	0.015884	0.016455	0.020333	0.017956	0.011254	0.014284	0.011574	0.010557	0.032018	0.031582	0.019429
124.6	0.350921	0.242879	0.345905	0.362097	0.257043	0.349347	0.197872	0.14091	0.15384	0.197371	0.130979	0.155682	0.112898	0.0763	0.072043	0.101167	0.063647	0.06704	0.055753	0.041542	0.025003	0.05457	0.031974	0.029566	0.031733	0.020141	0.021944	0.028129	0.015907	0.016479	0.020549	0.018266	0.010625	0.014305	0.011591	0.010573	0.032482	0.031704	0.019213
124.8	0.351095	0.243139	0.345929	0.362287	0.257217	0.34959	0.198316	0.141378	0.154042	0.197552	0.131114	0.155845	0.113302	0.076538	0.072042	0.101287	0.063727	0.067124	0.0563	0.041379	0.024718	0.054643	0.032018	0.029607	0.032387	0.020123	0.021997	0.028169	0.01593	0.016502	0.021	0.018206	0.010436	0.014326	0.011608	0.010589	0.03301	0.031575	0.019217
125	0.351751	0.243084	0.345938	0.362476	0.257391	0.349832	0.199345	0.141337	0.154407	0.197733	0.13125	0.156007	0.113545	0.076295	0.071872	0.101406	0.063807	0.067209	0.056862	0.041069	0.02479	0.054716	0.032062	0.029648	0.032494	0.01974	0.021898	0.028209	0.015953	0.016526	0.021444	0.017834	0.010638	0.014347	0.011626	0.010604	0.033311	0.031621	0.019454
125.2	0.352015	0.243598	0.345947	0.362665	0.257564	0.350073	0.200079	0.141723	0.154505	0.197913	0.131385	0.156169	0.11358	0.076525	0.071558	0.101526	0.063887	0.067294	0.057263	0.040991	0.025359	0.054789	0.032106	0.029689	0.033098	0.020167	0.021702	0.028249	0.015976	0.01655	0.021858	0.01797	0.010793	0.014368	0.011643	0.01062	0.033411	0.031873	0.018958
125.4	0.352509	0.244244	0.34614	0.362853	0.257737	0.350313	0.200813	0.142111	0.154389	0.198093	0.13152	0.156331	0.113434	0.076731	0.071848	0.101645	0.063967	0.067378	0.057797	0.041175	0.025744	0.054861	0.032151	0.02973	0.03319	0.019969	0.021802	0.028289	0.015999	0.016574	0.022381	0.018122	0.011159	0.014389	0.01166	0.010636	0.033347	0.032196	0.019265
125.6	0.352863	0.244354	0.346012	0.363041	0.257909	0.350553	0.201012	0.142381	0.154496	0.198273	0.131655	0.156493	0.113354	0.077067	0.071971	0.101765	0.064047	0.067463	0.058569	0.041184	0.026161	0.054934	0.032195	0.029771	0.033591	0.019971	0.02187	0.028329	0.016022	0.016598	0.022384	0.018141	0.011259	0.01441	0.011677	0.010651	0.03353	0.032443	0.019052
125.8	0.353107	0.244667	0.345843	0.363228	0.258081	0.350793	0.201667	0.14268	0.154121	0.198453	0.131789	0.156655	0.113445	0.076856	0.072674	0.101884	0.064127	0.067547	0.058915	0.040815	0.0261	0.055007	0.032239	0.029811	0.033807	0.019836	0.022224	0.028369	0.016045	0.016622	0.022227	0.017562	0.011208	0.014431	0.011694	0.010667	0.033571	0.032533	0.018997
126	0.35346	0.244509	0.345667	0.363414	0.258253	0.351032	0.201781	0.143064	0.154314	0.198632	0.131924	0.156816	0.113514	0.076532	0.073136	0.102003	0.064207	0.067632	0.05924	0.041122	0.026191	0.05508	0.032283	0.029852	0.033526	0.01983	0.022618	0.028409	0.016068	0.016646	0.022457	0.01749	0.010916	0.014452	0.011711	0.010683	0.033852	0.032528	0.019357
126.2	0.353439	0.244827	0.345337	0.3636	0.258424	0.35127	0.201561	0.14315	0.15417	0.198811	0.132058	0.156977	0.113392	0.076396	0.073429	0.102122	0.064287	0.067716	0.058994	0.040786	0.026193	0.055153	0.032327	0.029893	0.033144	0.020022	0.022614	0.028448	0.016091	0.016669	0.02192	0.017312	0.011211	0.014472	0.011729	0.010698	0.033722	0.032778	0.019321
126.4	0.354091	0.244544	0.345311	0.363785	0.258595	0.351508	0.201978	0.143159	0.154253	0.19899	0.132192	0.157138	0.113648	0.076295	0.073685	0.102241	0.064366	0.0678	0.060147	0.040585	0.026246	0.055225	0.032371	0.029934	0.033367	0.019508	0.022527	0.028488	0.016114	0.016693	0.022398	0.016877	0.011291	0.014493	0.011746	0.010714	0.03403	0.032417	0.01878
126.6	0.354468	0.244492	0.345515	0.36397	0.258765	0.351745	0.201797	0.143214	0.154198	0.199168	0.132326	0.157299	0.113761	0.076383	0.073932	0.10236	0.064446	0.067884	0.060138	0.04073	0.026126	0.055298	0.032415	0.029975	0.033735	0.019897	0.0227	0.028528	0.016137	0.016717	0.02239	0.017304	0.011221	0.014514	0.011763	0.01073	0.034563	0.032793	0.018658
126.8	0.35455	0.244711	0.34554	0.364154	0.258935	0.351981	0.201889	0.143752	0.154602	0.199346	0.13246	0.15746	0.113699	0.076367	0.074286	0.102479	0.064526	0.067969	0.060353	0.040936	0.026283	0.055371	0.032459	0.030016	0.033413	0.020119	0.022776	0.028568	0.01616	0.016741	0.022414	0.017414	0.011734	0.014535	0.01178	0.010745	0.034784	0.033275	0.018719
127	0.354926	0.245287	0.346014	0.364337	0.259104	0.352217	0.201999	0.144486	0.155377	0.199524	0.132593	0.15762	0.114342	0.076808	0.074828	0.102598	0.064605	0.068053	0.06119	0.041301	0.02687	0.055443	0.032503	0.030056	0.033435	0.020554	0.022722	0.028608	0.016183	0.016765	0.022477	0.017719	0.011643	0.014556	0.011797	0.010761	0.034805	0.033867	0.018904
127.2	0.355351	0.245349	0.346313	0.36452	0.259273	0.352453	0.202116	0.144254	0.155421	0.199701	0.132727	0.15778	0.114902	0.077198	0.074948	0.102716	0.064685	0.068137	0.061624	0.041415	0.026686	0.055516	0.032547	0.030097	0.033435	0.020828	0.022981	0.028647	0.016206	0.016788	0.022354	0.017723	0.011199	0.014577	0.011814	0.010777	0.035293	0.033682	0.019043
127.4	0.355119	0.245742	0.34612	0.364702	0.259442	0.352688	0.202195	0.144475	0.155634	0.199878	0.13286	0.15794	0.115069	0.077652	0.075286	0.102835	0.064764	0.068221	0.061237	0.041815	0.026309	0.055588	0.032591	0.030138	0.033088	0.021174	0.023072	0.028687	0.016229	0.016812	0.022088	0.017984	0.011362	0.014598	0.011832	0.010792	0.035114	0.033802	0.018919
127.6	0.355693	0.245399	0.346952	0.364884	0.25961	0.352922	0.202198	0.14397	0.156353	0.200055	0.132993	0.1581	0.115502	0.077251	0.075198	0.102953	0.064843	0.068304	0.061382	0.04154	0.026699	0.055661	0.032635	0.030178	0.033431	0.020958	0.023278	0.028727	0.016252	0.016836	0.02184	0.017538	0.011827	0.014618	0.011849	0.010808	0.035092	0.03324	0.019662
127.8	0.355988	0.245199	0.347413	0.365065	0.259778	0.353156	0.202473	0.143517	0.156711	0.200232	0.133126	0.158259	0.115483	0.07709	0.074687	0.103071	0.064923	0.068388	0.060815	0.042162	0.026232	0.055733	0.032679	0.030219	0.033603	0.020687	0.022791	0.028767	0.016275	0.01686	0.021191	0.016854	0.011372	0.014639	0.011866	0.010823	0.035019	0.032886	0.019128
128	0.356089	0.24504	0.347786	0.365246	0.259945	0.353389	0.202692	0.143315	0.156407	0.200408	0.133258	0.158419	0.11584	0.077122	0.074872	0.103189	0.065002	0.068472	0.060784	0.042452	0.025909	0.055805	0.032723	0.03026	0.033642	0.020931	0.022983	0.028806	0.016298	0.016884	0.020644	0.016748	0.012204	0.01466	0.011883	0.010839	0.034266	0.032924	0.019238
128.2	0.355925	0.244699	0.348086	0.365426	0.260112	0.353621	0.202666	0.14268	0.15678	0.200584	0.133391	0.158578	0.115838	0.076362	0.075058	0.103307	0.065081	0.068556	0.05978	0.042114	0.026343	0.055878	0.032767	0.0303	0.032885	0.02044	0.022931	0.028846	0.016321	0.016907	0.020226	0.016619	0.012383	0.014681	0.0119	0.010855	0.03361	0.03211	0.019207
128.4	0.356498	0.245154	0.348656	0.365606	0.260279	0.353854	0.203271	0.142821	0.156993	0.20076	0.133523	0.158737	0.11596	0.076629	0.075148	0.103425	0.06516	0.068639	0.059581	0.042907	0.026677	0.05595	0.032811	0.030341	0.032887	0.020903	0.023123	0.028886	0.016344	0.016931	0.019982	0.017517	0.01194	0.014702	0.011917	0.01087	0.033744	0.032158	0.019444
128.6	0.3567	0.245259	0.349307	0.365785	0.260445	0.354085	0.203453	0.143745	0.156906	0.200935	0.133655	0.158896	0.116111	0.077237	0.075226	0.103543	0.065239	0.068723	0.0595	0.043424	0.027022	0.056022	0.032855	0.030382	0.032844	0.021103	0.023433	0.028925	0.016367	0.016955	0.019907	0.018219	0.012056	0.014722	0.011934	0.010886	0.033722	0.032473	0.019475
128.8	0.356903	0.245044	0.349738	0.365963	0.260611	0.354316	0.203414	0.143696	0.156953	0.201111	0.133787	0.159054	0.11643	0.077151	0.075522	0.10366	0.065318	0.068806	0.059321	0.043573	0.027298	0.056094	0.032899	0.030422	0.032811	0.021106	0.023755	0.028965	0.01639	0.016978	0.020268	0.018079	0.012082	0.014743	0.011951	0.010901	0.033195	0.032224	0.019709
129	0.357157	0.245503	0.349863	0.366141	0.260776	0.354546	0.20404	0.143757	0.156817	0.201285	0.133919	0.159212	0.116572	0.07729	0.07544	0.103778	0.065397	0.06889	0.059561	0.0441	0.027494	0.056166	0.032943	0.030463	0.032433	0.021518	0.023641	0.029004	0.016413	0.017002	0.020087	0.01837	0.012148	0.014764	0.011969	0.010917	0.033472	0.032761	0.019677
129.2	0.357216	0.246162	0.350447	0.366318	0.260941	0.354776	0.203879	0.144467	0.156646	0.20146	0.134051	0.159371	0.116566	0.077774	0.075396	0.103895	0.065476	0.068973	0.059485	0.044428	0.028019	0.056239	0.032986	0.030503	0.032704	0.022175	0.023745	0.029044	0.016436	0.017026	0.020361	0.01904	0.012271	0.014785	0.011986	0.010932	0.033581	0.033666	0.019365
129.4	0.357526	0.246916	0.350244	0.366495	0.261106	0.355006	0.20423	0.145106	0.156281	0.201634	0.134182	0.159528	0.116395	0.078126	0.075257	0.104013	0.065555	0.069057	0.059787	0.044688	0.027632	0.056311	0.03303	0.030544	0.032345	0.02207	0.0234	0.029084	0.016458	0.01705	0.02095	0.019348	0.012241	0.014806	0.012003	0.010948	0.033469	0.034282	0.018949
129.6	0.357472	0.247017	0.350236	0.366671	0.26127	0.355234	0.204235	0.145451	0.156233	0.201808	0.134314	0.159686	0.11593	0.078287	0.075051	0.10413	0.065633	0.06914	0.05965	0.044686	0.027709	0.056383	0.033074	0.030585	0.032056	0.022485	0.023451	0.029123	0.016481	0.017073	0.021266	0.019465	0.011777	0.014826	0.01202	0.010964	0.033709	0.034629	0.018479
129.8	0.357673	0.247019	0.350359	0.366847	0.261434	0.355463	0.204675	0.144711	0.15612	0.201982	0.134445	0.159844	0.115788	0.077727	0.075205	0.104247	0.065712	0.069223	0.059517	0.044202	0.027792	0.056455	0.033118	0.030625	0.032208	0.022097	0.023266	0.029163	0.016504	0.017097	0.021638	0.019277	0.012157	0.014847	0.012037	0.010979	0.033911	0.034444	0.0184
130	0.357662	0.246781	0.350688	0.367022	0.261597	0.35569	0.204649	0.14458	0.156455	0.202155	0.134576	0.160001	0.115547	0.07728	0.075405	0.104364	0.065791	0.069306	0.059487	0.044595	0.027645	0.056527	0.033162	0.030665	0.031804	0.022076	0.023493	0.029202	0.016527	0.017121	0.021822	0.019395	0.01254	0.014868	0.012054	0.010995	0.034053	0.034626	0.018422
130.2	0.357747	0.247173	0.350993	0.367197	0.26176	0.355917	0.204457	0.144291	0.156416	0.202328	0.134706	0.160158	0.11504	0.077296	0.075124	0.104481	0.065869	0.069389	0.059224	0.044292	0.027785	0.056598	0.033205	0.030706	0.031462	0.022143	0.023557	0.029242	0.01655	0.017144	0.021943	0.019621	0.012694	0.014889	0.012071	0.01101	0.033561	0.0347	0.018094
130.4	0.357684	0.247315	0.351168	0.367371	0.261922	0.356144	0.204673	0.144842	0.156472	0.202501	0.134837	0.160315	0.11485	0.077583	0.074987	0.104598	0.065948	0.069472	0.059382	0.044269	0.027936	0.05667	0.033249	0.030746	0.03132	0.02203	0.023636	0.029281	0.016573	0.017168	0.022218	0.019632	0.012928	0.014909	0.012088	0.011026	0.033565	0.034169	0.01813
130.6	0.357519	0.247697	0.351364	0.367544	0.262085	0.35637	0.204363	0.144919	0.156856	0.202674	0.134967	0.160472	0.114238	0.077848	0.075215	0.104714	0.066026	0.069555	0.058858	0.043861	0.028084	0.056742	0.033293	0.030787	0.03121	0.022416	0.024034	0.029321	0.016596	0.017192	0.021595	0.019748	0.01337	0.01493	0.012105	0.011041	0.033669	0.034571	0.018801
130.8	0.357506	0.247601	0.351727	0.367717	0.262246	0.356595	0.20427	0.144569	0.157313	0.202846	0.135098	0.160628	0.113565	0.077714	0.075709	0.104831	0.066105	0.069638	0.05867	0.043101	0.028278	0.056814	0.033336	0.030827	0.030629	0.022062	0.024237	0.02936	0.016618	0.017215	0.021444	0.019405	0.013777	0.014951	0.012122	0.011057	0.033378	0.03415	0.018859
131	0.357726	0.247765	0.352085	0.36789	0.262408	0.35682	0.204487	0.144244	0.15756	0.203018	0.135228	0.160784	0.113467	0.077657	0.076067	0.104947	0.066183	0.069721	0.059205	0.042276	0.028333	0.056886	0.03338	0.030868	0.031164	0.021435	0.024227	0.0294	0.016641	0.017239	0.021834	0.018665	0.01395	0.014971	0.012139	0.011073	0.033766	0.033578	0.019175
131.2	0.357525	0.248137	0.352502	0.368062	0.262569	0.357045	0.204549	0.143799	0.157594	0.20319	0.135358	0.16094	0.113611	0.077825	0.076382	0.105064	0.066261	0.069804	0.059294	0.041857	0.027887	0.056957	0.033424	0.030908	0.031405	0.021281	0.024322	0.029439	0.016664	0.017263	0.021447	0.018499	0.01437	0.014992	0.012156	0.011088	0.034297	0.033246	0.019574
131.4	0.358085	0.248668	0.353101	0.368233	0.262729	0.357269	0.20528	0.14407	0.158008	0.203361	0.135487	0.161096	0.113893	0.077963	0.076467	0.10518	0.066339	0.069887	0.059467	0.04223	0.027906	0.057029	0.033467	0.030948	0.031938	0.021198	0.02412	0.029479	0.016687	0.017286	0.021054	0.018756	0.014776	0.015013	0.012173	0.011104	0.034777	0.033229	0.020043
131.6	0.359074	0.248715	0.353564	0.368404	0.262889	0.357492	0.205975	0.144006	0.158052	0.203532	0.135617	0.161252	0.114519	0.077901	0.076172	0.105296	0.066417	0.069969	0.060072	0.041949	0.027802	0.057101	0.033511	0.030989	0.033039	0.021059	0.02404	0.029518	0.01671	0.01731	0.020724	0.018708	0.014861	0.015034	0.01219	0.011119	0.034792	0.033109	0.020469
131.8	0.359487	0.249037	0.353751	0.368574	0.263049	0.357715	0.20679	0.144824	0.15815	0.203703	0.135746	0.161407	0.11518	0.078407	0.076116	0.105412	0.066496	0.070052	0.060281	0.042392	0.027225	0.057172	0.033554	0.031029	0.033589	0.021588	0.023453	0.029557	0.016733	0.017333	0.020266	0.019015	0.014385	0.015054	0.012208	0.011135	0.034917	0.03374	0.02
132	0.36	0.249151	0.35403	0.368744	0.263208	0.357937	0.207117	0.145196	0.158623	0.203874	0.135876	0.161563	0.11603	0.078933	0.076874	0.105528	0.066574	0.070134	0.060815	0.042195	0.027599	0.057244	0.033598	0.031069	0.034371	0.021575	0.023847	0.029597	0.016755	0.017357	0.020508	0.019247	0.014603	0.015075	0.012225	0.01115	0.034928	0.033959	0.020906
132.2	0.3604	0.249308	0.354693	0.368913	0.263367	0.358159	0.207092	0.145509	0.158973	0.204044	0.136005	0.161718	0.116453	0.078938	0.077047	0.105644	0.066652	0.070217	0.060402	0.042635	0.027882	0.057315	0.033641	0.03111	0.034551	0.021676	0.023403	0.029636	0.016778	0.017381	0.019842	0.019852	0.014175	0.015096	0.012242	0.011166	0.035014	0.034031	0.021276
132.4	0.360963	0.249287	0.355037	0.369082	0.263526	0.35838	0.207716	0.146227	0.158857	0.204214	0.136134	0.161873	0.117122	0.079344	0.076999	0.105759	0.06673	0.070299	0.060972	0.042599	0.0276	0.057387	0.033685	0.03115	0.034961	0.021387	0.022934	0.029676	0.016801	0.017404	0.020152	0.01965	0.013579	0.015116	0.012259	0.011181	0.035398	0.033967	0.021351
132.6	0.361065	0.249474	0.354681	0.36925	0.263684	0.358601	0.207497	0.147064	0.158414	0.204384	0.136262	0.162027	0.117579	0.079693	0.076312	0.105875	0.066807	0.070382	0.060971	0.042883	0.026845	0.057458	0.033728	0.03119	0.035081	0.021647	0.022189	0.029715	0.016824	0.017428	0.019935	0.020139	0.012928	0.015137	0.012276	0.011197	0.035591	0.034497	0.020692
132.8	0.36118	0.250034	0.354678	0.369418	0.263842	0.358821	0.207246	0.14731	0.158704	0.204553	0.136391	0.162182	0.117949	0.079848	0.076492	0.10599	0.066885	0.070464	0.061478	0.043232	0.026787	0.05753	0.033772	0.03123	0.034878	0.022005	0.022112	0.029754	0.016846	0.017451	0.019736	0.020424	0.012371	0.015158	0.012293	0.011212	0.035248	0.034511	0.020513
133	0.361527	0.250449	0.354393	0.369585	0.263999	0.359041	0.207474	0.147491	0.158643	0.204722	0.136519	0.162336	0.118633	0.079915	0.076186	0.106106	0.066963	0.070546	0.061838	0.043292	0.026547	0.057601	0.033815	0.03127	0.035002	0.022045	0.021641	0.029793	0.016869	0.017475	0.019936	0.020538	0.012233	0.015178	0.01231	0.011228	0.035545	0.035288	0.020196
133.2	0.361371	0.250524	0.354266	0.369752	0.264156	0.35926	0.207481	0.147768	0.158565	0.204891	0.136647	0.16249	0.118793	0.08016	0.075738	0.106221	0.067041	0.070628	0.061329	0.043248	0.026439	0.057672	0.033859	0.031311	0.034812	0.022037	0.021065	0.029833	0.016892	0.017499	0.020216	0.020358	0.011683	0.015199	0.012327	0.011243	0.035263	0.035375	0.019582
133.4	0.361305	0.25065	0.353846	0.369918	0.264313	0.359478	0.207718	0.147942	0.158359	0.20506	0.136775	0.162644	0.11883	0.080252	0.075334	0.106336	0.067118	0.07071	0.061563	0.043458	0.026221	0.057743	0.033902	0.031351	0.034252	0.021877	0.020426	0.029872	0.016915	0.017522	0.020419	0.019936	0.011011	0.01522	0.012344	0.011259	0.035002	0.035294	0.019029
133.6	0.361417	0.250132	0.353829	0.370084	0.264469	0.359696	0.20762	0.147603	0.158575	0.205228	0.136903	0.162798	0.118692	0.080257	0.075337	0.106451	0.067196	0.070792	0.061086	0.043441	0.026487	0.057815	0.033945	0.031391	0.033899	0.021899	0.020502	0.029911	0.016937	0.017546	0.020635	0.019773	0.01075	0.01524	0.012361	0.011274	0.034764	0.035193	0.018957
133.8	0.361472	0.249825	0.353883	0.370249	0.264625	0.359914	0.207483	0.146802	0.159104	0.205396	0.137031	0.162951	0.118736	0.07975	0.075205	0.106566	0.067273	0.070874	0.061193	0.043215	0.026279	0.057886	0.033989	0.031431	0.033709	0.021589	0.020616	0.029951	0.01696	0.017569	0.020662	0.019628	0.011332	0.015261	0.012378	0.01129	0.034588	0.034537	0.018582
134	0.361308	0.249406	0.353994	0.370414	0.264781	0.360131	0.207215	0.146696	0.159448	0.205564	0.137159	0.163105	0.118674	0.079171	0.075129	0.106681	0.067351	0.070956	0.061274	0.043409	0.026387	0.057957	0.034032	0.031471	0.033238	0.021481	0.021233	0.02999	0.016983	0.017593	0.020631	0.019275	0.011223	0.015282	0.012395	0.011305	0.034014	0.033819	0.018393
134.2	0.361059	0.24912	0.353793	0.370578	0.264936	0.360347	0.207428	0.146368	0.159712	0.205731	0.137286	0.163258	0.118129	0.079098	0.074867	0.106796	0.067428	0.071038	0.061142	0.042704	0.026644	0.058028	0.034075	0.031511	0.033046	0.021434	0.021262	0.030029	0.017006	0.017616	0.021087	0.019152	0.011059	0.015302	0.012412	0.011321	0.033734	0.033312	0.017967
134.4	0.360998	0.248732	0.353499	0.370741	0.265091	0.360563	0.20785	0.146289	0.159871	0.205899	0.137413	0.163411	0.117847	0.078545	0.074878	0.10691	0.067506	0.07112	0.060881	0.042244	0.026621	0.058099	0.034119	0.031551	0.032814	0.021263	0.021487	0.030068	0.017028	0.01764	0.021083	0.018119	0.011288	0.015323	0.012429	0.011336	0.03394	0.032477	0.018012
134.6	0.361281	0.248461	0.353746	0.370904	0.265245	0.360779	0.20833	0.145439	0.160223	0.206066	0.13754	0.163563	0.117712	0.078263	0.075407	0.107025	0.067583	0.071202	0.060695	0.04196	0.027056	0.05817	0.034162	0.031591	0.03292	0.02119	0.021894	0.030107	0.017051	0.017663	0.021487	0.017391	0.011387	0.015343	0.012446	0.011352	0.034058	0.032544	0.017822
134.8	0.361377	0.248436	0.354216	0.371067	0.265399	0.360994	0.208473	0.144735	0.160713	0.206232	0.137667	0.163716	0.117271	0.077862	0.075746	0.107139	0.06766	0.071283	0.06056	0.041658	0.027671	0.058241	0.034205	0.031631	0.033236	0.020915	0.022293	0.030147	0.017074	0.017687	0.021834	0.01683	0.011796	0.015364	0.012463	0.011367	0.034226	0.031963	0.017612
135	0.361461	0.249156	0.354311	0.371229	0.265552	0.361208	0.208783	0.144775	0.160719	0.206399	0.137794	0.163868	0.117517	0.078061	0.075572	0.107253	0.067737	0.071365	0.060979	0.042111	0.027605	0.058312	0.034248	0.031671	0.03317	0.020844	0.022379	0.030186	0.017096	0.01771	0.02167	0.016442	0.01206	0.015385	0.01248	0.011383	0.034497	0.031828	0.017905
135.2	0.361452	0.249435	0.354812	0.371391	0.265706	0.361422	0.209092	0.145327	0.160843	0.206565	0.13792	0.16402	0.118125	0.078293	0.075669	0.107368	0.067814	0.071447	0.061176	0.04292	0.027896	0.058383	0.034292	0.031711	0.0333	0.021322	0.02242	0.030225	0.017119	0.017734	0.021171	0.017592	0.011971	0.015405	0.012497	0.011398	0.034733	0.032216	0.018204
135.4	0.361903	0.250007	0.355113	0.371552	0.265859	0.361636	0.209512	0.145654	0.1613	0.206731	0.138047	0.164172	0.118488	0.078425	0.075651	0.107482	0.067891	0.071528	0.061428	0.043553	0.028298	0.058454	0.034335	0.031751	0.033513	0.021465	0.022551	0.030264	0.017142	0.017757	0.02092	0.017925	0.011877	0.015426	0.012514	0.011414	0.034844	0.032743	0.018579
135.6	0.362146	0.250528	0.355492	0.371712	0.266011	0.361848	0.209917	0.145891	0.161625	0.206896	0.138173	0.164324	0.11877	0.078896	0.075966	0.107596	0.067968	0.07161	0.062197	0.043836	0.02849	0.058525	0.034378	0.031791	0.033821	0.021983	0.022822	0.030303	0.017164	0.017781	0.021155	0.017957	0.012048	0.015446	0.012531	0.011429	0.034927	0.0332	0.018661
135.8	0.36213	0.251131	0.356118	0.371872	0.266163	0.362061	0.210098	0.146411	0.162048	0.207061	0.138299	0.164475	0.119306	0.079532	0.076428	0.10771	0.068045	0.071691	0.062566	0.044255	0.0286	0.058595	0.034421	0.031831	0.034133	0.022349	0.022871	0.030342	0.017187	0.017804	0.021096	0.017944	0.012021	0.015467	0.012548	0.011444	0.034974	0.033749	0.019117
136	0.362155	0.251611	0.356871	0.372032	0.266315	0.362273	0.209816	0.146478	0.162169	0.207226	0.138425	0.164627	0.119094	0.079781	0.077184	0.107823	0.068122	0.071772	0.062108	0.044539	0.028596	0.058666	0.034464	0.031871	0.034196	0.022322	0.023154	0.030381	0.01721	0.017828	0.021334	0.018064	0.012111	0.015487	0.012565	0.01146	0.035181	0.033464	0.019859
136.2	0.362359	0.252332	0.357885	0.372191	0.266466	0.362484	0.20983	0.147431	0.162409	0.207391	0.13855	0.164778	0.118966	0.079631	0.077743	0.107937	0.068199	0.071854	0.061893	0.044918	0.02894	0.058737	0.034507	0.031911	0.033876	0.022664	0.023559	0.03042	0.017232	0.017851	0.020797	0.018742	0.013124	0.015508	0.012581	0.011475	0.035298	0.033779	0.020566
136.4	0.361876	0.252423	0.358161	0.37235	0.266617	0.362695	0.209921	0.147747	0.162326	0.207556	0.138676	0.164929	0.119249	0.079571	0.077405	0.108051	0.068276	0.071935	0.062186	0.044505	0.028637	0.058807	0.03455	0.031951	0.033751	0.0225	0.023303	0.030459	0.017255	0.017874	0.020979	0.018567	0.012965	0.015529	0.012598	0.011491	0.035323	0.033466	0.020356
136.6	0.362226	0.25287	0.358376	0.372508	0.266768	0.362905	0.209728	0.147908	0.162562	0.20772	0.138801	0.165079	0.11985	0.079757	0.077603	0.108164	0.068352	0.072016	0.06222	0.044791	0.028512	0.058878	0.034593	0.031991	0.033822	0.022627	0.023144	0.030498	0.017278	0.017898	0.020651	0.018843	0.012707	0.015549	0.012615	0.011506	0.035753	0.033814	0.020389
136.8	0.362532	0.253185	0.359281	0.372665	0.266918	0.363115	0.209605	0.14802	0.162925	0.207884	0.138927	0.16523	0.120096	0.08012	0.078171	0.108277	0.068429	0.072097	0.062192	0.044606	0.028721	0.058949	0.034636	0.032031	0.033715	0.022388	0.023474	0.030537	0.0173	0.017921	0.020399	0.018939	0.013021	0.01557	0.012632	0.011522	0.035809	0.033468	0.021169
137	0.362556	0.253411	0.360352	0.372822	0.267068	0.363324	0.210066	0.148337	0.163059	0.208047	0.139052	0.16538	0.120624	0.080334	0.078167	0.108391	0.068506	0.072178	0.062082	0.044838	0.028994	0.059019	0.03468	0.032071	0.034391	0.021849	0.023626	0.030576	0.017323	0.017945	0.020536	0.019149	0.013515	0.01559	0.012649	0.011537	0.035983	0.033612	0.022107
137.2	0.362532	0.253991	0.360963	0.372979	0.267217	0.363533	0.209805	0.149073	0.162964	0.208211	0.139176	0.16553	0.120525	0.080747	0.078228	0.108504	0.068582	0.072259	0.061956	0.044919	0.029196	0.05909	0.034723	0.03211	0.034538	0.021812	0.023528	0.030615	0.017346	0.017968	0.020171	0.018956	0.013439	0.015611	0.012666	0.011552	0.035873	0.033689	0.022545
137.4	0.363245	0.254492	0.361749	0.373135	0.267366	0.363742	0.209748	0.149744	0.163464	0.208374	0.139301	0.16568	0.120935	0.080993	0.078505	0.108617	0.068659	0.07234	0.06266	0.044872	0.02945	0.05916	0.034766	0.03215	0.034402	0.021981	0.024001	0.030654	0.017368	0.017992	0.020393	0.019184	0.013909	0.015631	0.012683	0.011568	0.03561	0.033774	0.023037
137.6	0.364215	0.25507	0.362387	0.373291	0.267515	0.36395	0.21019	0.150291	0.164145	0.208537	0.139426	0.16583	0.121599	0.081125	0.078885	0.10873	0.068735	0.072421	0.063068	0.044692	0.029409	0.05923	0.034808	0.03219	0.034576	0.022095	0.024701	0.030693	0.017391	0.018015	0.021014	0.019975	0.014526	0.015652	0.0127	0.011583	0.035822	0.03369	0.023336
137.8	0.364946	0.25507	0.362369	0.373446	0.267664	0.364157	0.210593	0.150536	0.164014	0.208699	0.13955	0.16598	0.122099	0.080813	0.078464	0.108843	0.068811	0.072502	0.063449	0.044467	0.028936	0.059301	0.034851	0.03223	0.035145	0.022239	0.024494	0.030732	0.017413	0.018038	0.021844	0.019884	0.014618	0.015672	0.012717	0.011599	0.036207	0.033281	0.022967
138	0.365111	0.254691	0.362053	0.373601	0.267812	0.364364	0.211113	0.150807	0.163486	0.208862	0.139674	0.166129	0.122342	0.080578	0.078323	0.108955	0.068888	0.072582	0.063615	0.044095	0.028976	0.059371	0.034894	0.032269	0.035372	0.022209	0.024152	0.030771	0.017436	0.018062	0.022076	0.019901	0.013752	0.015693	0.012734	0.011614	0.036253	0.033033	0.022526
138.2	0.365429	0.25435	0.361975	0.373755	0.267959	0.36457	0.211749	0.150913	0.163667	0.209024	0.139798	0.166278	0.122302	0.08009	0.078652	0.109068	0.068964	0.072663	0.063859	0.043421	0.0288	0.059441	0.034937	0.032309	0.035674	0.022056	0.024015	0.03081	0.017459	0.018085	0.022607	0.020032	0.013393	0.015713	0.012751	0.01163	0.03633	0.033192	0.022162
138.4	0.365872	0.25466	0.361566	0.373909	0.268107	0.364776	0.212081	0.15062	0.163332	0.209186	0.139922	0.166427	0.122595	0.079736	0.07856	0.10918	0.06904	0.072744	0.063799	0.043512	0.028855	0.059512	0.03498	0.032349	0.035541	0.022339	0.023703	0.030849	0.017481	0.018108	0.022625	0.019557	0.013034	0.015734	0.012768	0.011645	0.036547	0.033056	0.02174
138.6	0.366289	0.255136	0.36168	0.374062	0.268254	0.364981	0.212494	0.150604	0.163426	0.209347	0.140046	0.166576	0.122809	0.08047	0.078926	0.109293	0.069116	0.072824	0.063781	0.044011	0.028778	0.059582	0.035023	0.032389	0.035888	0.022977	0.023926	0.030888	0.017504	0.018132	0.02268	0.020113	0.012566	0.015754	0.012785	0.01166	0.036345	0.033555	0.021031
138.8	0.366557	0.25501	0.361078	0.374215	0.2684	0.365186	0.212035	0.150335	0.163111	0.209508	0.14017	0.166725	0.122578	0.080109	0.078174	0.109405	0.069192	0.072905	0.06365	0.043829	0.028499	0.059652	0.035066	0.032428	0.03593	0.022722	0.023749	0.030927	0.017526	0.018155	0.022435	0.020152	0.012383	0.015775	0.012801	0.011676	0.035964	0.033268	0.020738
139	0.36675	0.255175	0.360829	0.374367	0.268546	0.365391	0.211924	0.150118	0.163195	0.209669	0.140293	0.166873	0.1229	0.080169	0.078056	0.109517	0.069268	0.072985	0.064398	0.043844	0.028268	0.059722	0.035109	0.032468	0.035729	0.022524	0.023604	0.030966	0.017549	0.018179	0.022078	0.02028	0.012403	0.015795	0.012818	0.011691	0.03592	0.033543	0.020555
139.2	0.366712	0.255308	0.36099	0.374519	0.268692	0.365594	0.211837	0.14993	0.163666	0.20983	0.140416	0.167021	0.123208	0.080171	0.078419	0.109629	0.069344	0.073065	0.064589	0.043824	0.028522	0.059792	0.035152	0.032508	0.035858	0.0224	0.02388	0.031005	0.017571	0.018202	0.022399	0.020317	0.012315	0.015816	0.012835	0.011707	0.036037	0.033905	0.020562
139.4	0.367081	0.255933	0.360941	0.37467	0.268838	0.365798	0.211966	0.149515	0.164389	0.20999	0.140539	0.167169	0.123019	0.080442	0.079054	0.109741	0.06942	0.073146	0.06481	0.04361	0.02867	0.059862	0.035194	0.032547	0.035974	0.022029	0.024331	0.031043	0.017594	0.018225	0.022748	0.0195	0.012733	0.015836	0.012852	0.011722	0.035805	0.034297	0.020649
139.6	0.367228	0.25627	0.361178	0.374821	0.268983	0.366001	0.2119	0.149398	0.164355	0.210151	0.140662	0.167317	0.122483	0.080948	0.079225	0.109853	0.069496	0.073226	0.064953	0.04376	0.028568	0.059932	0.035237	0.032587	0.035762	0.022252	0.024413	0.031082	0.017616	0.018248	0.022968	0.018987	0.012551	0.015857	0.012869	0.011737	0.036059	0.034115	0.020706
139.8	0.367205	0.256355	0.361251	0.374972	0.269128	0.366203	0.211878	0.149237	0.164232	0.210311	0.140785	0.167465	0.122528	0.08102	0.079523	0.109965	0.069572	0.073306	0.064735	0.043654	0.028432	0.060002	0.03528	0.032626	0.03563	0.022616	0.024461	0.031121	0.017639	0.018272	0.022692	0.019094	0.012619	0.015877	0.012886	0.011753	0.03601	0.034594	0.020415
140	0.367163	0.256238	0.361435	0.375122	0.269272	0.366405	0.212436	0.148611	0.16415	0.21047	0.140908	0.167612	0.122669	0.080278	0.079755	0.110077	0.069648	0.073386	0.064407	0.043109	0.028326	0.060072	0.035323	0.032666	0.035499	0.022284	0.024562	0.03116	0.017661	0.018295	0.023036	0.018692	0.012972	0.015898	0.012903	0.011768	0.036273	0.034445	0.020562
140.2	0.366806	0.2561	0.361995	0.375271	0.269416	0.366607	0.212844	0.14894	0.165196	0.21063	0.14103	0.16776	0.122773	0.080175	0.079965	0.110188	0.069723	0.073466	0.064428	0.042989	0.02883	0.060142	0.035365	0.032705	0.035232	0.022597	0.025108	0.031199	0.017684	0.018318	0.022896	0.018677	0.013776	0.015918	0.01292	0.011783	0.036088	0.034496	0.020691
140.4	0.366089	0.255635	0.362291	0.37542	0.26956	0.366808	0.212643	0.148715	0.16516	0.210789	0.141152	0.167907	0.122695	0.080106	0.079552	0.1103	0.069799	0.073546	0.064085	0.042571	0.029006	0.060212	0.035408	0.032745	0.035	0.022631	0.0247	0.031237	0.017706	0.018342	0.02218	0.017956	0.013185	0.015938	0.012936	0.011799	0.03553	0.034326	0.02048
140.6	0.366022	0.25553	0.363377	0.375569	0.269703	0.367008	0.212467	0.148363	0.165913	0.210948	0.141274	0.168054	0.122646	0.080256	0.079626	0.110411	0.069875	0.073626	0.064051	0.042615	0.029284	0.060282	0.035451	0.032784	0.035241	0.022361	0.024495	0.031276	0.017729	0.018365	0.022032	0.017989	0.013535	0.015959	0.012953	0.011814	0.035674	0.034689	0.020661
140.8	0.36609	0.256041	0.364238	0.375717	0.269846	0.367208	0.212418	0.148702	0.166229	0.211106	0.141396	0.1682	0.122456	0.080766	0.079491	0.110522	0.06995	0.073706	0.063848	0.042871	0.029602	0.060352	0.035493	0.032824	0.035613	0.022333	0.025061	0.031315	0.017751	0.018388	0.021358	0.018134	0.014393	0.015979	0.01297	0.011829	0.03551	0.034924	0.021049
141	0.366421	0.257004	0.365042	0.375865	0.269989	0.367408	0.212693	0.149591	0.166889	0.211264	0.141518	0.168347	0.122436	0.081347	0.078974	0.110634	0.070025	0.073786	0.064132	0.043725	0.03024	0.060421	0.035536	0.032863	0.036106	0.02302	0.024775	0.031353	0.017774	0.018412	0.021565	0.018639	0.01454	0.016	0.012987	0.011845	0.035541	0.035898	0.021373
141.2	0.366648	0.257898	0.365037	0.376012	0.270131	0.367607	0.212636	0.150348	0.166905	0.211423	0.14164	0.168493	0.122563	0.081675	0.078642	0.110745	0.070101	0.073866	0.064412	0.043855	0.030301	0.060491	0.035579	0.032903	0.03629	0.023619	0.024807	0.031392	0.017796	0.018435	0.021747	0.018727	0.014611	0.01602	0.013004	0.01186	0.035368	0.036339	0.021193
141.4	0.366889	0.258168	0.365688	0.376159	0.270273	0.367805	0.212953	0.150921	0.167266	0.21158	0.141761	0.168639	0.122574	0.081855	0.078351	0.110856	0.070176	0.073946	0.064581	0.043959	0.030075	0.060561	0.035621	0.032942	0.035975	0.024033	0.024672	0.031431	0.017819	0.018458	0.022482	0.01887	0.014582	0.016041	0.013021	0.011875	0.035356	0.036365	0.020829
141.6	0.367083	0.258407	0.365673	0.376305	0.270415	0.368004	0.213054	0.151473	0.167167	0.211738	0.141883	0.168785	0.122712	0.081939	0.078318	0.110966	0.070251	0.074025	0.064431	0.043698	0.029898	0.06063	0.035664	0.032982	0.035892	0.024166	0.024382	0.031469	0.017841	0.018481	0.022823	0.018963	0.014184	0.016061	0.013038	0.011891	0.035458	0.036434	0.020987
141.8	0.366928	0.258227	0.365332	0.376451	0.270556	0.368201	0.212989	0.152049	0.166349	0.211895	0.142004	0.168931	0.122533	0.082055	0.077783	0.111077	0.070327	0.074105	0.063436	0.043768	0.029721	0.0607	0.035706	0.033021	0.035654	0.024555	0.023849	0.031508	0.017864	0.018505	0.022953	0.018736	0.013711	0.016081	0.013054	0.011906	0.035458	0.036176	0.020582
142	0.36637	0.258619	0.365478	0.376596	0.270697	0.368398	0.212973	0.152808	0.166446	0.212052	0.142125	0.169077	0.122346	0.082624	0.077788	0.111188	0.070402	0.074185	0.06285	0.04406	0.029864	0.060769	0.035749	0.03306	0.035515	0.02493	0.023553	0.031547	0.017886	0.018528	0.022542	0.019372	0.013408	0.016102	0.013071	0.011921	0.035218	0.036351	0.02054
142.2	0.366736	0.258597	0.365883	0.376741	0.270838	0.368595	0.213216	0.152905	0.166524	0.212209	0.142246	0.169222	0.122395	0.082858	0.078043	0.111298	0.070477	0.074264	0.062623	0.044199	0.029528	0.060839	0.035791	0.0331	0.035736	0.025175	0.023257	0.031585	0.017908	0.018551	0.022913	0.019692	0.013422	0.016122	0.013088	0.011937	0.035296	0.036512	0.020526
142.4	0.366854	0.259034	0.366174	0.376886	0.270978	0.368791	0.213391	0.153185	0.166281	0.212366	0.142366	0.169367	0.122582	0.083343	0.078417	0.111409	0.070552	0.074343	0.062487	0.044896	0.029722	0.060908	0.035834	0.033139	0.03562	0.025493	0.023773	0.031624	0.017931	0.018574	0.023192	0.019736	0.013333	0.016143	0.013105	0.011952	0.03543	0.036289	0.020645
142.6	0.367213	0.258913	0.366215	0.37703	0.271118	0.368987	0.213668	0.153883	0.166234	0.212522	0.142487	0.169512	0.122597	0.083613	0.078586	0.111519	0.070627	0.074423	0.062688	0.045208	0.029634	0.060978	0.035876	0.033178	0.035666	0.025463	0.024023	0.031663	0.017953	0.018597	0.023549	0.020142	0.013394	0.016163	0.013122	0.011967	0.035449	0.036217	0.020526
142.8	0.367726	0.258598	0.366042	0.377173	0.271258	0.369182	0.213368	0.154181	0.166265	0.212678	0.142607	0.169657	0.122686	0.083264	0.078426	0.111629	0.070702	0.074502	0.062851	0.045206	0.029764	0.061047	0.035919	0.033218	0.035875	0.024762	0.024233	0.031701	0.017976	0.018621	0.023921	0.020115	0.013681	0.016183	0.013139	0.011983	0.03548	0.036079	0.020722
143	0.368511	0.259247	0.366528	0.377317	0.271397	0.369377	0.213515	0.154921	0.166987	0.212834	0.142727	0.169802	0.12321	0.083971	0.07935	0.11174	0.070777	0.074581	0.063191	0.045665	0.030057	0.061117	0.035961	0.033257	0.035988	0.024442	0.024862	0.03174	0.017998	0.018644	0.02387	0.020485	0.014256	0.016204	0.013155	0.011998	0.03587	0.036514	0.021045
143.2	0.369007	0.260253	0.366621	0.377459	0.271536	0.369572	0.213587	0.155633	0.167344	0.212989	0.142847	0.169946	0.123194	0.084314	0.07988	0.11185	0.070852	0.074661	0.063207	0.046362	0.029845	0.061186	0.036004	0.033296	0.036294	0.024413	0.025168	0.031778	0.01802	0.018667	0.024391	0.020505	0.013922	0.016224	0.013172	0.012013	0.036202	0.03686	0.021358
143.4	0.369764	0.259928	0.36665	0.377602	0.271674	0.369765	0.213938	0.155851	0.167656	0.213144	0.142967	0.17009	0.12298	0.083988	0.080309	0.111959	0.070927	0.07474	0.063206	0.046156	0.030108	0.061255	0.036046	0.033336	0.036252	0.023819	0.025331	0.031817	0.018043	0.01869	0.024522	0.020313	0.013895	0.016244	0.013189	0.012029	0.036229	0.036651	0.021873
143.6	0.369954	0.259672	0.366546	0.377743	0.271812	0.369959	0.214034	0.15568	0.167696	0.213299	0.143087	0.170234	0.122768	0.083852	0.080446	0.112069	0.071001	0.074819	0.063496	0.045908	0.029943	0.061324	0.036088	0.033375	0.036181	0.023185	0.025177	0.031855	0.018065	0.018713	0.024305	0.020357	0.013933	0.016265	0.013206	0.012044	0.036471	0.036404	0.021914
143.8	0.370242	0.258828	0.366761	0.377885	0.27195	0.370152	0.214676	0.15482	0.167744	0.213454	0.143206	0.170378	0.12329	0.082975	0.080805	0.112179	0.071076	0.074898	0.064143	0.045542	0.030217	0.061394	0.036131	0.033414	0.036295	0.022731	0.025232	0.031894	0.018088	0.018736	0.024369	0.020036	0.01447	0.016285	0.013223	0.012059	0.036537	0.036451	0.021854
144	0.370253	0.258328	0.366898	0.378026	0.272088	0.370344	0.21505	0.154673	0.168382	0.213608	0.143326	0.170522	0.123636	0.082458	0.081115	0.112289	0.071151	0.074977	0.064456	0.04513	0.030535	0.061463	0.036173	0.033453	0.036333	0.021943	0.025516	0.031932	0.01811	0.01876	0.024507	0.019537	0.014673	0.016305	0.013239	0.012075	0.036246	0.035887	0.022079
144.2	0.370258	0.258221	0.366445	0.378166	0.272225	0.370536	0.215122	0.154819	0.16943	0.213763	0.143445	0.170666	0.1238	0.082325	0.080937	0.112398	0.071225	0.075056	0.064579	0.0452	0.030343	0.061532	0.036215	0.033492	0.036017	0.021714	0.025321	0.031971	0.018132	0.018783	0.023888	0.019525	0.014883	0.016326	0.013256	0.01209	0.036529	0.035926	0.021773
144.4	0.370214	0.257632	0.366304	0.378306	0.272362	0.370728	0.215137	0.154271	0.169798	0.213917	0.143564	0.170809	0.124028	0.081659	0.080685	0.112508	0.0713	0.075135	0.064973	0.04471	0.03052	0.061601	0.036258	0.033532	0.035835	0.020751	0.024982	0.032009	0.018155	0.018806	0.023331	0.018983	0.014512	0.016346	0.013273	0.012105	0.03643	0.035894	0.021538
144.6	0.370477	0.257655	0.366429	0.378446	0.272498	0.370919	0.215219	0.153649	0.170119	0.21407	0.143683	0.170952	0.124043	0.081601	0.080525	0.112617	0.071374	0.075213	0.065266	0.044745	0.030377	0.06167	0.0363	0.033571	0.036168	0.020562	0.024599	0.032048	0.018177	0.018829	0.022949	0.019325	0.014799	0.016366	0.01329	0.01212	0.036873	0.036415	0.020978
144.8	0.371332	0.258227	0.366024	0.378585	0.272634	0.37111	0.215651	0.153659	0.170474	0.214224	0.143802	0.171095	0.12424	0.081648	0.080266	0.112726	0.071448	0.075292	0.065671	0.044655	0.030513	0.061739	0.036342	0.03361	0.036405	0.020887	0.02437	0.032086	0.018199	0.018852	0.022496	0.01902	0.014794	0.016387	0.013306	0.012136	0.037339	0.036512	0.020739
145	0.37198	0.25846	0.365942	0.378724	0.27277	0.3713	0.215974	0.153674	0.171111	0.214377	0.143921	0.171238	0.12439	0.081699	0.079837	0.112835	0.071523	0.075371	0.066149	0.044641	0.030586	0.061808	0.036384	0.033649	0.036713	0.02113	0.023522	0.032124	0.018222	0.018875	0.022856	0.019169	0.014422	0.016407	0.013323	0.012151	0.038062	0.03656	0.020796
145.2	0.371933	0.258187	0.366064	0.378862	0.272906	0.37149	0.216008	0.153076	0.171214	0.21453	0.144039	0.17138	0.124695	0.081392	0.079625	0.112944	0.071597	0.075449	0.06603	0.044183	0.030514	0.061877	0.036427	0.033688	0.036587	0.020788	0.023443	0.032163	0.018244	0.018898	0.022302	0.018801	0.014368	0.016427	0.01334	0.012166	0.03822	0.036152	0.020627
145.4	0.371871	0.258147	0.366317	0.379	0.273041	0.371679	0.215673	0.152795	0.171198	0.214682	0.144157	0.171523	0.124398	0.081613	0.079422	0.113053	0.071671	0.075528	0.065518	0.043928	0.030473	0.061946	0.036469	0.033727	0.036046	0.020865	0.022884	0.032201	0.018266	0.018921	0.021333	0.018694	0.013993	0.016447	0.013357	0.012182	0.037686	0.035963	0.020536
145.6	0.371672	0.25816	0.366208	0.379138	0.273176	0.371868	0.215615	0.152191	0.171044	0.214835	0.144275	0.171665	0.124297	0.081459	0.07943	0.113162	0.071745	0.075606	0.064998	0.043736	0.030119	0.062014	0.036511	0.033766	0.035733	0.020752	0.022448	0.03224	0.018289	0.018945	0.020984	0.018486	0.013793	0.016468	0.013373	0.012197	0.037229	0.035332	0.020492
145.8	0.371423	0.258676	0.366315	0.379275	0.27331	0.372056	0.215891	0.151905	0.170671	0.214987	0.144393	0.171807	0.124238	0.081856	0.079329	0.113271	0.07182	0.075685	0.064688	0.044346	0.029911	0.062083	0.036553	0.033805	0.035874	0.021203	0.022259	0.032278	0.018311	0.018968	0.021049	0.018305	0.013655	0.016488	0.01339	0.012212	0.037749	0.035131	0.020363
146	0.371307	0.258703	0.366803	0.379412	0.273444	0.372244	0.216238	0.151619	0.170856	0.215139	0.144511	0.171949	0.124275	0.081915	0.079433	0.113379	0.071894	0.075763	0.065036	0.04451	0.030041	0.062152	0.036595	0.033844	0.036244	0.021595	0.022092	0.032316	0.018333	0.018991	0.021298	0.018561	0.013765	0.016508	0.013407	0.012227	0.038406	0.035267	0.020821
146.2	0.371436	0.258638	0.367243	0.379548	0.273578	0.372432	0.216711	0.151448	0.170483	0.215291	0.144629	0.172091	0.124258	0.08153	0.079612	0.113488	0.071968	0.075842	0.065375	0.044443	0.029809	0.062221	0.036637	0.033883	0.036543	0.02157	0.022108	0.032355	0.018356	0.019014	0.021905	0.018387	0.01347	0.016529	0.013424	0.012243	0.038433	0.035207	0.021114
146.4	0.371299	0.25898	0.367912	0.379684	0.273712	0.372619	0.216968	0.152078	0.170268	0.215442	0.144747	0.172232	0.124109	0.081604	0.080194	0.113596	0.072042	0.07592	0.065541	0.044815	0.030288	0.062289	0.03668	0.033922	0.036543	0.021548	0.02304	0.032393	0.018378	0.019037	0.022247	0.01814	0.013392	0.016549	0.01344	0.012258	0.038402	0.034865	0.021364
146.6	0.371452	0.259094	0.368343	0.379819	0.273845	0.372805	0.216952	0.152541	0.170115	0.215593	0.144864	0.172374	0.123978	0.081695	0.080415	0.113705	0.072115	0.075998	0.065094	0.044624	0.030854	0.062358	0.036722	0.033961	0.036283	0.02165	0.022979	0.032431	0.0184	0.01906	0.022138	0.018561	0.013576	0.016569	0.013457	0.012273	0.037926	0.034699	0.021609
146.8	0.371701	0.259454	0.36878	0.379954	0.273978	0.372992	0.216768	0.153263	0.170245	0.215744	0.144981	0.172515	0.124073	0.082174	0.080761	0.113813	0.072189	0.076076	0.064499	0.044969	0.030856	0.062427	0.036764	0.034	0.036193	0.022205	0.023483	0.032469	0.018422	0.019083	0.02217	0.019018	0.013652	0.016589	0.013474	0.012288	0.03712	0.03494	0.02177
147	0.371102	0.260242	0.368968	0.380089	0.27411	0.373177	0.216496	0.153678	0.170287	0.215895	0.145098	0.172656	0.123639	0.082687	0.080952	0.113921	0.072263	0.076154	0.063769	0.045255	0.03104	0.062495	0.036806	0.034039	0.03584	0.022608	0.023708	0.032508	0.018445	0.019106	0.021747	0.019082	0.013599	0.016609	0.013491	0.012303	0.03613	0.035118	0.021846
147.2	0.370716	0.260371	0.369285	0.380223	0.274243	0.373362	0.216622	0.154152	0.170198	0.216045	0.145215	0.172796	0.123376	0.082082	0.081144	0.114029	0.072337	0.076232	0.063996	0.045168	0.030754	0.062564	0.036848	0.034078	0.035732	0.022241	0.023583	0.032546	0.018467	0.019129	0.021501	0.018453	0.013474	0.01663	0.013507	0.012319	0.035781	0.034791	0.021661
147.4	0.370675	0.260121	0.369818	0.380356	0.274375	0.373547	0.216602	0.154118	0.170432	0.216195	0.145332	0.172937	0.123477	0.081763	0.08182	0.114137	0.07241	0.07631	0.063963	0.044746	0.031419	0.062632	0.03689	0.034117	0.035097	0.022175	0.023944	0.032584	0.018489	0.019152	0.021153	0.018178	0.013767	0.01665	0.013524	0.012334	0.035385	0.034556	0.02228
147.6	0.370634	0.260364	0.370419	0.38049	0.274506	0.373732	0.216916	0.154216	0.170262	0.216345	0.145448	0.173077	0.123696	0.082226	0.082204	0.114245	0.072484	0.076388	0.064518	0.04528	0.031519	0.062701	0.036932	0.034156	0.035125	0.022349	0.023888	0.032622	0.018511	0.019175	0.021145	0.018884	0.014138	0.01667	0.013541	0.012349	0.034993	0.034772	0.022592
147.8	0.370605	0.259822	0.370771	0.380623	0.274637	0.373916	0.217196	0.154307	0.170135	0.216495	0.145565	0.173218	0.124032	0.08174	0.082136	0.114352	0.072558	0.076466	0.064829	0.04543	0.031713	0.062769	0.036974	0.034195	0.035162	0.022383	0.02397	0.032661	0.018534	0.019198	0.021382	0.018517	0.014004	0.01669	0.013558	0.012364	0.035026	0.034454	0.022403
148	0.370475	0.260371	0.370886	0.380755	0.274768	0.374099	0.217162	0.155038	0.170838	0.216645	0.145681	0.173358	0.124345	0.082097	0.082674	0.11446	0.072631	0.076544	0.064946	0.045592	0.031901	0.062837	0.037016	0.034233	0.035103	0.022521	0.024157	0.032699	0.018556	0.019221	0.020982	0.018775	0.014301	0.016711	0.013574	0.01238	0.034975	0.034803	0.022508
148.2	0.370449	0.260485	0.370702	0.380887	0.274899	0.374282	0.217962	0.155297	0.171738	0.216794	0.145797	0.173498	0.124868	0.082141	0.082829	0.114567	0.072705	0.076622	0.065191	0.0455	0.031935	0.062906	0.037058	0.034272	0.03508	0.022623	0.024189	0.032737	0.018578	0.019244	0.020786	0.019162	0.014449	0.016731	0.013591	0.012395	0.035749	0.034976	0.022358
148.4	0.370908	0.260063	0.371501	0.381019	0.275029	0.374465	0.218374	0.155011	0.172275	0.216943	0.145913	0.173637	0.125175	0.081698	0.083468	0.114675	0.072778	0.076699	0.065464	0.044711	0.032569	0.062974	0.0371	0.034311	0.035088	0.022261	0.024786	0.032775	0.0186	0.019267	0.020791	0.01909	0.01459	0.016751	0.013608	0.01241	0.035824	0.034492	0.022617
148.6	0.371737	0.260104	0.371907	0.38115	0.275159	0.374647	0.218628	0.155356	0.172949	0.217091	0.146029	0.173777	0.125085	0.081824	0.084039	0.114782	0.072851	0.076777	0.065967	0.044663	0.032783	0.063042	0.037141	0.03435	0.035575	0.022653	0.025387	0.032813	0.018622	0.01929	0.020666	0.019312	0.015114	0.016771	0.013624	0.012425	0.036481	0.034594	0.02291
148.8	0.372359	0.260335	0.371958	0.381281	0.275289	0.374829	0.219043	0.155518	0.173293	0.21724	0.146145	0.173916	0.125456	0.081922	0.084002	0.114889	0.072925	0.076855	0.066684	0.044541	0.032797	0.063111	0.037183	0.034389	0.035757	0.02272	0.025395	0.032851	0.018645	0.019313	0.020859	0.019354	0.014781	0.016791	0.013641	0.01244	0.037263	0.034142	0.022868
149	0.372981	0.260757	0.372057	0.381411	0.275418	0.37501	0.218904	0.155774	0.17381	0.217388	0.14626	0.174055	0.125411	0.082154	0.084445	0.114996	0.072998	0.076932	0.066763	0.044625	0.032909	0.063179	0.037225	0.034427	0.035517	0.022482	0.025277	0.03289	0.018667	0.019336	0.02061	0.019866	0.014746	0.016812	0.013658	0.012456	0.037512	0.034151	0.023129
149.2	0.373522	0.261164	0.372228	0.381541	0.275547	0.375191	0.218863	0.155901	0.173593	0.217536	0.146376	0.174194	0.125564	0.082674	0.084568	0.115103	0.073071	0.07701	0.066594	0.04509	0.032869	0.063247	0.037267	0.034466	0.035402	0.022709	0.02531	0.032928	0.018689	0.019359	0.020144	0.020281	0.014322	0.016832	0.013674	0.012471	0.037609	0.034886	0.02274
149.4	0.373541	0.261653	0.371959	0.381671	0.275676	0.375371	0.219066	0.156008	0.173257	0.217684	0.146491	0.174333	0.125375	0.083374	0.084599	0.11521	0.073144	0.077087	0.067182	0.045614	0.032247	0.063315	0.037309	0.034505	0.035355	0.023281	0.025076	0.032966	0.018711	0.019382	0.020177	0.021006	0.013868	0.016852	0.013691	0.012486	0.037375	0.035137	0.022323
149.6	0.373917	0.262186	0.371922	0.3818	0.275804	0.375551	0.219459	0.155762	0.173112	0.217831	0.146606	0.174472	0.12541	0.083542	0.084636	0.115317	0.073217	0.077164	0.067408	0.0461	0.03171	0.063383	0.037351	0.034543	0.035761	0.023399	0.0246	0.033004	0.018733	0.019405	0.020765	0.021191	0.014005	0.016872	0.013708	0.012501	0.037983	0.03531	0.022029
149.8	0.374709	0.262484	0.371657	0.381929	0.275932	0.375731	0.219791	0.155831	0.173068	0.217978	0.146721	0.17461	0.125589	0.083945	0.0846	0.115424	0.07329	0.077242	0.068037	0.046447	0.03149	0.063451	0.037392	0.034582	0.036491	0.023836	0.025017	0.033042	0.018755	0.019428	0.021133	0.021926	0.01405	0.016892	0.013724	0.012516	0.038976	0.03567	0.022273
150	0.375066	0.262547	0.371863	0.382058	0.27606	0.37591	0.219992	0.155864	0.173276	0.218125	0.146836	0.174748	0.125684	0.083839	0.084269	0.11553	0.073363	0.077319	0.068034	0.046307	0.031445	0.063519	0.037434	0.034621	0.037043	0.024324	0.025027	0.03308	0.018778	0.019451	0.021297	0.02233	0.014415	0.016912	0.013741	0.012532	0.039195	0.035784	0.022552
150.2	0.375319	0.262953	0.372317	0.382186	0.276187	0.376089	0.220187	0.15619	0.173006	0.218272	0.14695	0.174886	0.125605	0.084135	0.084233	0.115637	0.073436	0.077396	0.067691	0.046462	0.031423	0.063587	0.037476	0.034659	0.037368	0.024464	0.025074	0.033118	0.0188	0.019474	0.021583	0.02231	0.014657	0.016932	0.013758	0.012547	0.038686	0.035809	0.022442
150.4	0.3757	0.263288	0.373234	0.382313	0.276314	0.376267	0.220113	0.156358	0.173059	0.218419	0.147065	0.175024	0.125444	0.084582	0.084876	0.115743	0.073509	0.077473	0.067718	0.046556	0.031958	0.063655	0.037518	0.034698	0.037449	0.024617	0.025937	0.033156	0.018822	0.019497	0.022061	0.022232	0.014889	0.016953	0.013774	0.012562	0.038504	0.03593	0.022732
150.6	0.375723	0.263281	0.373685	0.382441	0.276441	0.376445	0.219895	0.156389	0.172978	0.218565	0.147179	0.175162	0.125747	0.084872	0.084777	0.11585	0.073582	0.07755	0.067162	0.046279	0.032202	0.063723	0.037559	0.034737	0.037535	0.024656	0.026023	0.033194	0.018844	0.01952	0.021941	0.022502	0.015285	0.016973	0.013791	0.012577	0.037686	0.035858	0.022864
150.8	0.375689	0.263412	0.373364	0.382567	0.276568	0.376622	0.220037	0.156733	0.172961	0.218711	0.147293	0.175299	0.125891	0.085238	0.08424	0.115956	0.073654	0.077627	0.066872	0.046509	0.031538	0.063791	0.037601	0.034775	0.037479	0.025219	0.025926	0.033232	0.018866	0.019542	0.02207	0.022238	0.015239	0.016993	0.013808	0.012592	0.037256	0.036077	0.022161
151	0.375428	0.263308	0.373252	0.382694	0.276694	0.376799	0.219563	0.156648	0.173046	0.218857	0.147407	0.175437	0.125975	0.085474	0.084097	0.116062	0.073727	0.077704	0.066738	0.046473	0.031288	0.063858	0.037643	0.034814	0.037996	0.024904	0.025759	0.03327	0.018888	0.019565	0.021711	0.02174	0.014972	0.017013	0.013824	0.012607	0.036945	0.036091	0.021757
151.2	0.375829	0.263324	0.373544	0.38282	0.27682	0.376976	0.219973	0.15682	0.173049	0.219002	0.147521	0.175574	0.126986	0.085149	0.084384	0.116168	0.0738	0.077781	0.067211	0.04612	0.031347	0.063926	0.037684	0.034852	0.038285	0.024917	0.025781	0.033308	0.01891	0.019588	0.021682	0.021483	0.015077	0.017033	0.013841	0.012623	0.036909	0.036145	0.021891
151.4	0.376055	0.263776	0.37347	0.382946	0.276945	0.377152	0.220113	0.156737	0.172817	0.219147	0.147635	0.175711	0.127194	0.085404	0.084409	0.116274	0.073872	0.077858	0.067242	0.04638	0.031663	0.063994	0.037726	0.034891	0.038603	0.025491	0.025425	0.033346	0.018932	0.019611	0.02199	0.021831	0.014697	0.017053	0.013858	0.012638	0.036897	0.036546	0.022392
151.6	0.376246	0.264259	0.373769	0.383071	0.277071	0.377328	0.220615	0.157051	0.172707	0.219293	0.147749	0.175848	0.127881	0.086066	0.084287	0.11638	0.073945	0.077935	0.067024	0.047197	0.031364	0.064061	0.037767	0.034929	0.039303	0.025965	0.024779	0.033384	0.018955	0.019634	0.022409	0.022273	0.01419	0.017073	0.013874	0.012653	0.036972	0.037032	0.022233
151.8	0.376065	0.263817	0.373952	0.383196	0.277195	0.377503	0.220902	0.157201	0.172829	0.219437	0.147862	0.175985	0.127936	0.08572	0.084614	0.116485	0.074017	0.078011	0.066853	0.046805	0.031759	0.064129	0.037809	0.034968	0.039593	0.025686	0.024808	0.033422	0.018977	0.019657	0.022391	0.021378	0.014047	0.017093	0.013891	0.012668	0.037054	0.036907	0.022044
152	0.375824	0.264157	0.374231	0.38332	0.27732	0.377678	0.221015	0.157647	0.173096	0.219582	0.147975	0.176121	0.127939	0.085785	0.084848	0.116591	0.07409	0.078088	0.066475	0.046879	0.031896	0.064197	0.037851	0.035006	0.039583	0.02563	0.02514	0.033459	0.018999	0.01968	0.022121	0.021129	0.014067	0.017114	0.013907	0.012683	0.036746	0.037115	0.022006
152.2	0.376059	0.264077	0.374337	0.383444	0.277444	0.377853	0.221329	0.157558	0.173627	0.219726	0.148088	0.176257	0.128223	0.085601	0.08485	0.116697	0.074162	0.078165	0.066076	0.04653	0.032032	0.064264	0.037892	0.035045	0.039605	0.025028	0.025435	0.033497	0.019021	0.019703	0.022237	0.020411	0.01367	0.017134	0.013924	0.012698	0.036937	0.036918	0.022028
152.4	0.376634	0.263813	0.375006	0.383568	0.277568	0.378027	0.221049	0.157053	0.173964	0.21987	0.148201	0.176393	0.128389	0.085075	0.085111	0.116802	0.074234	0.078241	0.066066	0.0459	0.032427	0.064332	0.037934	0.035083	0.039361	0.024215	0.02634	0.033535	0.019043	0.019725	0.022215	0.019341	0.013846	0.017154	0.013941	0.012713	0.03715	0.036284	0.022514
152.6	0.377167	0.263913	0.374995	0.383692	0.277692	0.3782	0.221083	0.157005	0.174721	0.220014	0.148314	0.176529	0.128715	0.085019	0.085305	0.116907	0.074307	0.078318	0.066472	0.046066	0.032639	0.064399	0.037975	0.035122	0.039274	0.023857	0.026422	0.033573	0.019065	0.019748	0.023122	0.019304	0.013581	0.017174	0.013957	0.012728	0.037999	0.036284	0.022693
152.8	0.377234	0.264696	0.374815	0.383815	0.277816	0.378374	0.220955	0.156969	0.174375	0.220158	0.148427	0.176665	0.128596	0.085353	0.085327	0.117013	0.074379	0.078394	0.066092	0.046214	0.032504	0.064467	0.038017	0.03516	0.038631	0.023789	0.025797	0.033611	0.019087	0.019771	0.022964	0.019316	0.012967	0.017194	0.013974	0.012744	0.038175	0.036238	0.022422
153	0.377664	0.264941	0.374811	0.383937	0.277939	0.378546	0.220979	0.157016	0.174906	0.220301	0.148539	0.176801	0.128533	0.085459	0.085225	0.117118	0.074451	0.078471	0.065493	0.046076	0.031911	0.064534	0.038058	0.035198	0.03784	0.023498	0.025538	0.033649	0.019109	0.019794	0.022822	0.019024	0.012895	0.017214	0.01399	0.012759	0.038257	0.035895	0.022524
153.2	0.37786	0.265405	0.375196	0.384059	0.278062	0.378719	0.221216	0.15715	0.174978	0.220444	0.148652	0.176936	0.128182	0.085975	0.084926	0.117223	0.074523	0.078547	0.065471	0.046807	0.031678	0.064601	0.0381	0.035237	0.037397	0.023922	0.025549	0.033687	0.019131	0.019817	0.02305	0.019301	0.012815	0.017234	0.014007	0.012774	0.038344	0.036291	0.022063
153.4	0.377597	0.265925	0.375531	0.384181	0.278184	0.378891	0.221333	0.1571	0.175535	0.220587	0.148764	0.177071	0.127691	0.085971	0.084542	0.117328	0.074595	0.078623	0.065794	0.046912	0.031514	0.064669	0.038141	0.035275	0.037042	0.024335	0.02559	0.033724	0.019153	0.019839	0.023205	0.019653	0.013523	0.017254	0.014024	0.012789	0.038312	0.035969	0.022408
153.6	0.377764	0.266159	0.375837	0.384303	0.278306	0.379062	0.22148	0.156893	0.176027	0.22073	0.148876	0.177207	0.12723	0.085877	0.084142	0.117432	0.074667	0.0787	0.065565	0.047035	0.031674	0.064736	0.038182	0.035314	0.036833	0.023872	0.02565	0.033762	0.019175	0.019862	0.022671	0.01981	0.014065	0.017274	0.01404	0.012804	0.038553	0.035503	0.0227
153.8	0.377975	0.26603	0.375923	0.384424	0.278428	0.379234	0.221641	0.156699	0.176335	0.220872	0.148988	0.177341	0.126889	0.085702	0.083332	0.117537	0.074739	0.078776	0.065865	0.046893	0.031483	0.064803	0.038224	0.035352	0.036748	0.023714	0.025671	0.0338	0.019197	0.019885	0.022506	0.020211	0.014045	0.017294	0.014057	0.012819	0.038725	0.035242	0.022915
154	0.377718	0.266408	0.376812	0.384544	0.27855	0.379404	0.221774	0.156904	0.176583	0.221015	0.1491	0.177476	0.126497	0.08587	0.08334	0.117642	0.074811	0.078852	0.065506	0.047364	0.031823	0.064871	0.038265	0.03539	0.036295	0.023946	0.025711	0.033838	0.019219	0.019908	0.02218	0.020424	0.014473	0.017314	0.014073	0.012834	0.038477	0.035442	0.023282
154.2	0.377613	0.266208	0.378133	0.384665	0.278671	0.379575	0.222067	0.157188	0.177138	0.221157	0.149211	0.177611	0.126426	0.086015	0.084218	0.117746	0.074883	0.078928	0.065491	0.04748	0.032273	0.064938	0.038306	0.035428	0.036051	0.023617	0.026125	0.033875	0.019241	0.019931	0.022108	0.020244	0.015328	0.017334	0.01409	0.012849	0.038457	0.035156	0.023648
154.4	0.377788	0.266167	0.378641	0.384785	0.278792	0.379745	0.221887	0.157412	0.177091	0.221298	0.149323	0.177745	0.126073	0.086139	0.084428	0.117851	0.074954	0.079004	0.066015	0.047042	0.032409	0.065005	0.038348	0.035467	0.03562	0.023227	0.026326	0.033913	0.019263	0.019953	0.021941	0.020627	0.01541	0.017354	0.014107	0.012864	0.038482	0.035208	0.023903
154.6	0.377629	0.265936	0.378879	0.384904	0.278913	0.379914	0.221754	0.15746	0.177058	0.22144	0.149434	0.177879	0.126142	0.086407	0.084036	0.117955	0.075026	0.07908	0.066019	0.046961	0.032388	0.065072	0.038389	0.035505	0.035551	0.023385	0.02606	0.033951	0.019285	0.019976	0.020977	0.020868	0.015598	0.017374	0.014123	0.01288	0.03833	0.034889	0.023596
154.8	0.377945	0.265741	0.379022	0.385024	0.279033	0.380083	0.221892	0.157848	0.177323	0.221581	0.149546	0.178013	0.126273	0.086699	0.084274	0.118059	0.075098	0.079156	0.06635	0.046657	0.032465	0.065139	0.03843	0.035543	0.035582	0.023736	0.026175	0.033988	0.019307	0.019999	0.020792	0.021131	0.01597	0.017394	0.01414	0.012895	0.038419	0.034873	0.023578
155	0.377693	0.265664	0.379037	0.385142	0.279153	0.380252	0.221886	0.158488	0.176949	0.221722	0.149657	0.178147	0.126213	0.087397	0.084558	0.118164	0.075169	0.079231	0.066392	0.046599	0.032829	0.065206	0.038472	0.035581	0.036038	0.023745	0.02596	0.034026	0.019329	0.020022	0.020486	0.021368	0.015556	0.017414	0.014156	0.01291	0.038246	0.035251	0.023533
155.2	0.37759	0.266236	0.379576	0.385261	0.279273	0.38042	0.222763	0.159184	0.176601	0.221863	0.149767	0.178281	0.126577	0.087562	0.084851	0.118268	0.075241	0.079307	0.0668	0.046627	0.033093	0.065273	0.038513	0.03562	0.036174	0.023665	0.026002	0.034064	0.019351	0.020044	0.020523	0.021623	0.015782	0.017434	0.014173	0.012925	0.038106	0.035469	0.023677
155.4	0.377444	0.26661	0.3795	0.385379	0.279393	0.380588	0.222976	0.159445	0.176213	0.222003	0.149878	0.178414	0.12647	0.087809	0.085076	0.118372	0.075312	0.079383	0.066626	0.047087	0.032606	0.06534	0.038554	0.035658	0.036618	0.023736	0.025557	0.034101	0.019373	0.020067	0.020347	0.021473	0.015616	0.017454	0.014189	0.01294	0.03777	0.03586	0.023376
155.6	0.377699	0.267029	0.379491	0.385497	0.279512	0.380756	0.223775	0.15996	0.176113	0.222144	0.149989	0.178548	0.127216	0.087968	0.085634	0.118476	0.075384	0.079459	0.067156	0.047485	0.032395	0.065407	0.038595	0.035696	0.03747	0.024039	0.025198	0.034139	0.019395	0.02009	0.020523	0.021364	0.015683	0.017474	0.014206	0.012955	0.038053	0.036415	0.023105
155.8	0.377322	0.267008	0.379964	0.385614	0.279631	0.380923	0.224085	0.160474	0.175931	0.222284	0.150099	0.178681	0.127131	0.087577	0.085918	0.118579	0.075455	0.079534	0.067301	0.047424	0.032641	0.065474	0.038637	0.035734	0.037731	0.023913	0.02534	0.034177	0.019417	0.020113	0.020185	0.021117	0.016148	0.017494	0.014222	0.01297	0.037881	0.036846	0.023081
156	0.376984	0.267388	0.379567	0.385731	0.27975	0.38109	0.223786	0.160819	0.175256	0.222424	0.15021	0.178814	0.127234	0.087745	0.084947	0.118683	0.075527	0.07961	0.06697	0.047571	0.032187	0.065541	0.038678	0.035772	0.037827	0.023887	0.025088	0.034214	0.019439	0.020135	0.020203	0.020884	0.015678	0.017514	0.014239	0.012985	0.037336	0.037052	0.022405
156.2	0.377496	0.267907	0.379647	0.385848	0.279868	0.381256	0.223697	0.160952	0.175461	0.222563	0.15032	0.178947	0.127861	0.088139	0.085192	0.118787	0.075598	0.079685	0.06714	0.047706	0.032499	0.065607	0.038719	0.03581	0.038554	0.023505	0.02545	0.034252	0.019461	0.020158	0.020447	0.020619	0.015568	0.017534	0.014256	0.013	0.037475	0.037518	0.022629
156.4	0.378021	0.267993	0.379771	0.385964	0.279986	0.381422	0.223752	0.16089	0.175784	0.222703	0.15043	0.179079	0.128625	0.0883	0.085196	0.11889	0.075669	0.079761	0.067735	0.047819	0.032798	0.065674	0.03876	0.035848	0.038785	0.023537	0.025794	0.034289	0.019483	0.020181	0.021079	0.020847	0.015796	0.017554	0.014272	0.013015	0.037885	0.037736	0.022403
156.6	0.378541	0.268412	0.379095	0.38608	0.280104	0.381587	0.224383	0.161237	0.176264	0.222842	0.15054	0.179212	0.129282	0.088562	0.08532	0.118993	0.07574	0.079836	0.067851	0.048398	0.032597	0.065741	0.038801	0.035886	0.03898	0.023968	0.025709	0.034327	0.019505	0.020203	0.022046	0.021287	0.01541	0.017574	0.014289	0.01303	0.038214	0.038093	0.022499
156.8	0.378503	0.268733	0.378723	0.386196	0.280221	0.381753	0.22502	0.161143	0.176229	0.222981	0.150649	0.179344	0.129585	0.089098	0.085556	0.119097	0.075811	0.079911	0.068031	0.048829	0.032182	0.065808	0.038842	0.035925	0.039165	0.024257	0.025551	0.034365	0.019526	0.020226	0.021935	0.021144	0.015821	0.017594	0.014305	0.013045	0.038138	0.038215	0.022644
157	0.379127	0.26912	0.378429	0.386311	0.280339	0.381917	0.225588	0.161632	0.176324	0.22312	0.150759	0.179476	0.129761	0.088784	0.084759	0.1192	0.075882	0.079987	0.068462	0.049154	0.031887	0.065874	0.038883	0.035963	0.039136	0.024832	0.025627	0.034402	0.019548	0.020249	0.021956	0.02122	0.015637	0.017614	0.014322	0.01306	0.037923	0.038208	0.022512
157.2	0.379019	0.269457	0.378572	0.386426	0.280455	0.382082	0.225751	0.161821	0.176441	0.223258	0.150869	0.179608	0.129313	0.088584	0.084684	0.119303	0.075953	0.080062	0.069137	0.04963	0.032592	0.065941	0.038924	0.036001	0.039312	0.025043	0.026078	0.03444	0.01957	0.020271	0.022273	0.02124	0.015995	0.017634	0.014338	0.013075	0.037367	0.038419	0.02244
157.4	0.378893	0.269444	0.378379	0.38654	0.280572	0.382246	0.225695	0.161613	0.176724	0.223396	0.150978	0.17974	0.12921	0.088122	0.084383	0.119406	0.076024	0.080137	0.069002	0.049602	0.032851	0.066007	0.038965	0.036039	0.039331	0.024976	0.026468	0.034477	0.019592	0.020294	0.021985	0.021247	0.015842	0.017654	0.014355	0.01309	0.037156	0.038031	0.022688
157.6	0.378669	0.269144	0.378034	0.386654	0.280688	0.382409	0.225859	0.161502	0.176894	0.223534	0.151087	0.179872	0.129185	0.087947	0.08425	0.119509	0.076095	0.080212	0.068548	0.049947	0.03282	0.066074	0.039006	0.036077	0.038897	0.024701	0.026355	0.034515	0.019614	0.020317	0.021661	0.021251	0.015363	0.017674	0.014371	0.013105	0.036783	0.037839	0.022773
157.8	0.378652	0.268912	0.37802	0.386768	0.280805	0.382572	0.225609	0.16106	0.177049	0.223672	0.151196	0.180003	0.12959	0.087712	0.084182	0.119612	0.076166	0.080287	0.068347	0.049777	0.032782	0.06614	0.039047	0.036115	0.038565	0.024802	0.026257	0.034552	0.019636	0.020339	0.021319	0.021346	0.015004	0.017694	0.014388	0.01312	0.036451	0.037868	0.022554
158	0.378702	0.268792	0.378703	0.386882	0.28092	0.382735	0.22569	0.161027	0.177723	0.22381	0.151305	0.180135	0.129889	0.087568	0.085347	0.119715	0.076237	0.080362	0.068089	0.049867	0.033466	0.066207	0.039088	0.036153	0.038071	0.025007	0.026899	0.03459	0.019658	0.020362	0.021532	0.021162	0.015405	0.017713	0.014404	0.013135	0.036495	0.037133	0.022958
158.2	0.378773	0.268262	0.379172	0.386995	0.281036	0.382897	0.225798	0.160746	0.178641	0.223947	0.151414	0.180266	0.130151	0.087786	0.085947	0.119817	0.076308	0.080437	0.068184	0.049598	0.033898	0.066273	0.039129	0.03619	0.037956	0.025121	0.027118	0.034627	0.01968	0.020385	0.021707	0.020949	0.015499	0.017733	0.014421	0.01315	0.036476	0.036635	0.023013
158.4	0.379225	0.26803	0.379388	0.387108	0.281151	0.383059	0.225637	0.160942	0.178587	0.224084	0.151522	0.180397	0.130244	0.088073	0.08588	0.11992	0.076378	0.080512	0.068635	0.048983	0.03401	0.06634	0.03917	0.036228	0.037687	0.025091	0.02725	0.034664	0.019702	0.020407	0.02192	0.020973	0.015155	0.017753	0.014437	0.013165	0.036652	0.036124	0.022672
158.6	0.37909	0.26788	0.380282	0.38722	0.281266	0.383221	0.225474	0.160939	0.178812	0.224221	0.151631	0.180527	0.130312	0.088014	0.086049	0.120022	0.076449	0.080587	0.068209	0.04876	0.034363	0.066406	0.039211	0.036266	0.03738	0.025243	0.027763	0.034702	0.019723	0.02043	0.021615	0.020805	0.015332	0.017773	0.014454	0.01318	0.036557	0.03559	0.022699
158.8	0.379296	0.267685	0.381252	0.387332	0.281381	0.383382	0.225818	0.161065	0.179105	0.224358	0.151739	0.180658	0.13058	0.087908	0.086643	0.120124	0.07652	0.080662	0.068148	0.04785	0.034484	0.066472	0.039252	0.036304	0.037386	0.024768	0.027847	0.034739	0.019745	0.020453	0.022458	0.020609	0.015536	0.017793	0.01447	0.013195	0.036806	0.034811	0.023048
159	0.379147	0.268314	0.381549	0.387444	0.281495	0.383543	0.226164	0.161825	0.178906	0.224494	0.151847	0.180789	0.130516	0.088301	0.086716	0.120227	0.07659	0.080736	0.068074	0.047725	0.034562	0.066539	0.039293	0.036342	0.037385	0.0248	0.027908	0.034777	0.019767	0.020475	0.023037	0.020787	0.015193	0.017813	0.014487	0.01321	0.037341	0.034969	0.022834
159.2	0.37941	0.26878	0.382242	0.387555	0.281609	0.383703	0.22632	0.161828	0.179236	0.224631	0.151955	0.180919	0.131092	0.087949	0.087003	0.120329	0.076661	0.080811	0.068641	0.047603	0.03401	0.066605	0.039334	0.03638	0.037742	0.024342	0.027846	0.034814	0.019789	0.020498	0.023421	0.020629	0.015762	0.017833	0.014503	0.013225	0.037841	0.034584	0.022757
159.4	0.380171	0.269387	0.382547	0.387666	0.281723	0.383864	0.226346	0.161905	0.179284	0.224767	0.152063	0.181049	0.131618	0.087519	0.087319	0.120431	0.076731	0.080886	0.069003	0.047553	0.033611	0.066671	0.039375	0.036418	0.038214	0.02444	0.027758	0.034851	0.019811	0.02052	0.024035	0.020281	0.015667	0.017853	0.01452	0.01324	0.038043	0.034402	0.022766
159.6	0.380438	0.269395	0.382824	0.387777	0.281836	0.384023	0.226577	0.162081	0.179344	0.224902	0.152171	0.181179	0.131858	0.086948	0.087231	0.120533	0.076801	0.08096	0.069379	0.047358	0.033508	0.066737	0.039416	0.036456	0.038386	0.024277	0.02759	0.034889	0.019832	0.020543	0.024721	0.020339	0.01587	0.017873	0.014536	0.013255	0.038772	0.034477	0.022846
159.8	0.380702	0.269806	0.382948	0.387887	0.28195	0.384183	0.226274	0.162491	0.178926	0.225038	0.152278	0.181309	0.132226	0.086793	0.0867	0.120635	0.076872	0.081035	0.069305	0.04731	0.03327	0.066803	0.039457	0.036493	0.038416	0.024027	0.027284	0.034926	0.019854	0.020565	0.025185	0.020574	0.015329	0.017892	0.014552	0.01327	0.039159	0.034729	0.022802
160	0.381603	0.270326	0.382725	0.387997	0.282063	0.384341	0.226422	0.162943	0.178638	0.225173	0.152386	0.181438	0.132553	0.087292	0.086627	0.120736	0.076942	0.081109	0.069859	0.047159	0.033376	0.066869	0.039497	0.036531	0.038527	0.023862	0.027322	0.034963	0.019876	0.020588	0.025863	0.020715	0.014772	0.017912	0.014569	0.013285	0.039159	0.035165	0.022774
160.2	0.382499	0.270739	0.382837	0.388107	0.282175	0.3845	0.226694	0.163268	0.179168	0.225308	0.152493	0.181568	0.132982	0.087555	0.086856	0.120838	0.077012	0.081184	0.070474	0.047552	0.033301	0.066935	0.039538	0.036569	0.038678	0.023851	0.027446	0.035001	0.019898	0.020611	0.02639	0.020867	0.014653	0.017932	0.014585	0.0133	0.039763	0.035661	0.023021
160.4	0.38316	0.270657	0.382696	0.388216	0.282288	0.384658	0.227059	0.162949	0.1792	0.225443	0.1526	0.181697	0.133037	0.087055	0.086612	0.12094	0.077082	0.081258	0.07045	0.047486	0.032955	0.067001	0.039579	0.036607	0.038509	0.023761	0.027011	0.035038	0.01992	0.020633	0.026949	0.020948	0.014454	0.017952	0.014602	0.013315	0.040133	0.035683	0.022912
160.6	0.383471	0.270675	0.382599	0.388325	0.2824	0.384816	0.227682	0.163591	0.179319	0.225578	0.152707	0.181826	0.133122	0.087186	0.086965	0.121041	0.077153	0.081332	0.070955	0.047973	0.033021	0.067067	0.03962	0.036644	0.038953	0.02374	0.027033	0.035075	0.019941	0.020656	0.026918	0.021284	0.01454	0.017972	0.014618	0.01333	0.040523	0.036278	0.02346
160.8	0.384028	0.270993	0.382483	0.388434	0.282512	0.384973	0.228388	0.164028	0.179152	0.225712	0.152814	0.181955	0.133332	0.087413	0.086833	0.121143	0.077223	0.081406	0.071589	0.048356	0.033076	0.067133	0.03966	0.036682	0.039311	0.023761	0.026821	0.035112	0.019963	0.020678	0.026894	0.021299	0.014858	0.017992	0.014635	0.013345	0.040791	0.036859	0.023621
161	0.384638	0.271477	0.382296	0.388542	0.282623	0.38513	0.228759	0.164706	0.178893	0.225846	0.152921	0.182084	0.133209	0.08718	0.086505	0.121244	0.077293	0.081481	0.072048	0.04865	0.03305	0.067199	0.039701	0.03672	0.0393	0.024052	0.026547	0.03515	0.019985	0.020701	0.026567	0.021301	0.014315	0.018011	0.014651	0.01336	0.040709	0.037325	0.023742
161.2	0.383889	0.271205	0.382199	0.38865	0.282735	0.385287	0.228692	0.164923	0.179001	0.22598	0.153028	0.182212	0.132539	0.087427	0.086761	0.121345	0.077363	0.081555	0.071806	0.049128	0.033085	0.067265	0.039742	0.036757	0.039142	0.023763	0.026752	0.035187	0.020007	0.020723	0.026536	0.021376	0.014052	0.018031	0.014668	0.013375	0.040429	0.037559	0.023638
161.4	0.383284	0.271287	0.382302	0.388757	0.282846	0.385443	0.228607	0.164594	0.179275	0.226114	0.153134	0.182341	0.132008	0.087564	0.087294	0.121446	0.077433	0.081629	0.070865	0.04928	0.033251	0.067331	0.039782	0.036795	0.03859	0.024241	0.026844	0.035224	0.020028	0.020746	0.025555	0.021775	0.013885	0.018051	0.014684	0.01339	0.039457	0.037906	0.02388
161.6	0.382825	0.270857	0.382328	0.388865	0.282956	0.385599	0.22858	0.16472	0.179419	0.226248	0.15324	0.182469	0.132051	0.087789	0.087755	0.121547	0.077502	0.081703	0.07071	0.049399	0.033366	0.067397	0.039823	0.036833	0.038392	0.024344	0.026548	0.035261	0.02005	0.020768	0.025121	0.021737	0.013985	0.018071	0.0147	0.013405	0.039169	0.037967	0.023942
161.8	0.382572	0.270316	0.382484	0.388972	0.283067	0.385755	0.228794	0.16421	0.179726	0.226381	0.153347	0.182597	0.132294	0.087591	0.088039	0.121648	0.077572	0.081777	0.071056	0.049444	0.033508	0.067462	0.039864	0.03687	0.038116	0.024171	0.026463	0.035299	0.020072	0.020791	0.024609	0.021219	0.014529	0.018091	0.014717	0.01342	0.03935	0.037636	0.023806
162	0.382349	0.270188	0.382572	0.389078	0.283177	0.38591	0.229261	0.164658	0.180788	0.226514	0.153453	0.182725	0.132312	0.087991	0.088637	0.121749	0.077642	0.081851	0.071419	0.049822	0.033994	0.067528	0.039904	0.036908	0.038062	0.024412	0.0269	0.035336	0.020094	0.020813	0.024561	0.021256	0.014806	0.01811	0.014733	0.013435	0.039269	0.037629	0.02417
162.2	0.382238	0.269973	0.382518	0.389185	0.283287	0.386065	0.229904	0.164489	0.180727	0.226647	0.153559	0.182853	0.132421	0.088648	0.088687	0.12185	0.077712	0.081924	0.071583	0.049858	0.034127	0.067594	0.039945	0.036946	0.038189	0.024623	0.026704	0.035373	0.020115	0.020836	0.024345	0.021082	0.014858	0.01813	0.01475	0.01345	0.039315	0.037856	0.023832
162.4	0.381985	0.269891	0.382887	0.389291	0.283397	0.386219	0.22996	0.16476	0.180645	0.22678	0.153664	0.182981	0.132402	0.088767	0.088824	0.12195	0.077781	0.081998	0.071064	0.049455	0.034091	0.067659	0.039985	0.036983	0.038033	0.024452	0.026878	0.03541	0.020137	0.020858	0.024083	0.020914	0.015311	0.01815	0.014766	0.013465	0.03916	0.037318	0.023515
162.6	0.381954	0.27038	0.383212	0.389396	0.283506	0.386373	0.229727	0.164884	0.180604	0.226912	0.15377	0.183108	0.132174	0.08889	0.088918	0.122051	0.077851	0.082072	0.070736	0.049195	0.034154	0.067725	0.040026	0.037021	0.037971	0.024772	0.026454	0.035447	0.020159	0.020881	0.023666	0.021162	0.015831	0.01817	0.014782	0.01348	0.039126	0.037378	0.023641
162.8	0.381793	0.270625	0.383327	0.389502	0.283615	0.386527	0.22976	0.164701	0.180711	0.227044	0.153875	0.183235	0.132241	0.089194	0.089088	0.122151	0.07792	0.082146	0.071006	0.048739	0.034204	0.067791	0.040066	0.037058	0.038033	0.024885	0.026413	0.035484	0.020181	0.020903	0.023505	0.02111	0.016057	0.01819	0.014799	0.013495	0.039556	0.037115	0.023679
163	0.381613	0.271345	0.383393	0.389607	0.283724	0.38668	0.229694	0.164553	0.180732	0.227176	0.153981	0.183363	0.132035	0.089616	0.089002	0.122252	0.07799	0.082219	0.070952	0.048845	0.034142	0.067856	0.040107	0.037096	0.037692	0.025338	0.02656	0.035521	0.020202	0.020926	0.023295	0.020957	0.016313	0.018209	0.014815	0.01351	0.039542	0.037552	0.023272
163.2	0.381712	0.27134	0.383787	0.389711	0.283833	0.386833	0.229248	0.163913	0.180557	0.227308	0.154086	0.18349	0.132161	0.089272	0.089148	0.122352	0.078059	0.082293	0.070928	0.048416	0.034107	0.067922	0.040148	0.037133	0.037699	0.024754	0.026422	0.035558	0.020224	0.020948	0.022902	0.020172	0.016616	0.018229	0.014832	0.013525	0.039417	0.036968	0.023386
163.4	0.382131	0.271426	0.384001	0.389816	0.283941	0.386986	0.229175	0.163558	0.180617	0.22744	0.154191	0.183616	0.132133	0.089273	0.088829	0.122452	0.078129	0.082366	0.071053	0.048034	0.034052	0.067987	0.040188	0.037171	0.037521	0.024493	0.026434	0.035595	0.020246	0.020971	0.022895	0.01943	0.01645	0.018249	0.014848	0.01354	0.038873	0.036335	0.023353
163.6	0.382036	0.270944	0.383823	0.38992	0.284049	0.387138	0.22928	0.163085	0.180693	0.227571	0.154296	0.183743	0.13233	0.0892	0.088338	0.122552	0.078198	0.08244	0.071051	0.047719	0.034009	0.068052	0.040228	0.037208	0.037538	0.023959	0.026408	0.035633	0.020267	0.020993	0.023009	0.018942	0.016447	0.018269	0.014864	0.013555	0.038856	0.035987	0.023756
163.8	0.383099	0.271468	0.383558	0.390023	0.284157	0.38729	0.229832	0.16311	0.180574	0.227702	0.154401	0.183869	0.132742	0.089261	0.08786	0.122652	0.078267	0.082513	0.071808	0.047618	0.034035	0.068118	0.040269	0.037246	0.038144	0.023688	0.025998	0.03567	0.020289	0.021015	0.02319	0.018844	0.016027	0.018288	0.014881	0.013569	0.039457	0.036063	0.023982
164	0.383768	0.272201	0.383448	0.390127	0.284265	0.387441	0.23028	0.163217	0.180782	0.227833	0.154506	0.183996	0.132871	0.089806	0.087372	0.122752	0.078337	0.082587	0.071919	0.047523	0.033818	0.068183	0.040309	0.037283	0.038367	0.024005	0.0256	0.035707	0.020311	0.021038	0.023544	0.019072	0.015968	0.018308	0.014897	0.013584	0.039548	0.036244	0.023365
164.2	0.384384	0.272251	0.38375	0.39023	0.284372	0.387592	0.230392	0.16301	0.181068	0.227964	0.15461	0.184122	0.133005	0.089507	0.086974	0.122852	0.078406	0.08266	0.07145	0.047578	0.033495	0.068248	0.04035	0.03732	0.038672	0.023843	0.02532	0.035744	0.020332	0.02106	0.023947	0.018865	0.015993	0.018328	0.014914	0.013599	0.039839	0.035637	0.022886
164.4	0.38495	0.272291	0.383862	0.390332	0.284479	0.387743	0.230868	0.162958	0.180993	0.228094	0.154714	0.184248	0.13339	0.089054	0.086771	0.122952	0.078475	0.082733	0.07118	0.047322	0.033463	0.068314	0.04039	0.037358	0.03932	0.023725	0.025087	0.035781	0.020354	0.021083	0.024002	0.018908	0.015961	0.018348	0.01493	0.013614	0.039454	0.035682	0.022687
164.6	0.385368	0.272942	0.383974	0.390435	0.284586	0.387893	0.231225	0.163858	0.180789	0.228225	0.154819	0.184374	0.133856	0.08993	0.08635	0.123051	0.078544	0.082806	0.07132	0.048136	0.033167	0.068379	0.04043	0.037395	0.039502	0.024344	0.024927	0.035818	0.020376	0.021105	0.023789	0.019846	0.015933	0.018367	0.014946	0.013629	0.039711	0.036673	0.022537
164.8	0.385336	0.273314	0.383697	0.390537	0.284692	0.388043	0.231374	0.164077	0.180604	0.228355	0.154923	0.184499	0.133803	0.090183	0.086234	0.123151	0.078613	0.082879	0.071432	0.048296	0.032816	0.068444	0.040471	0.037433	0.03923	0.024591	0.024793	0.035855	0.020397	0.021127	0.024144	0.01976	0.015613	0.018387	0.014963	0.013644	0.039559	0.036761	0.022491
165	0.384902	0.273453	0.384275	0.390639	0.284798	0.388193	0.231471	0.163596	0.180652	0.228485	0.155027	0.184625	0.133736	0.090015	0.086442	0.12325	0.078682	0.082953	0.071613	0.048349	0.032501	0.068509	0.040511	0.03747	0.039213	0.024609	0.024529	0.035892	0.020419	0.02115	0.024021	0.019959	0.015228	0.018407	0.014979	0.013659	0.039197	0.036909	0.022705
165.2	0.384676	0.273548	0.384814	0.39074	0.284904	0.388342	0.231251	0.16415	0.181151	0.228614	0.155131	0.18475	0.133429	0.090099	0.087	0.12335	0.078751	0.083026	0.071348	0.048824	0.032205	0.068574	0.040551	0.037507	0.039306	0.024902	0.024882	0.035928	0.02044	0.021172	0.023919	0.020558	0.015116	0.018426	0.014995	0.013674	0.038913	0.037252	0.022264
165.4	0.384582	0.273204	0.385218	0.390841	0.28501	0.388491	0.231575	0.16408	0.18103	0.228744	0.155234	0.184875	0.133785	0.089582	0.087276	0.123449	0.07882	0.083099	0.071192	0.048677	0.032182	0.068639	0.040592	0.037545	0.039422	0.024875	0.024968	0.035965	0.020462	0.021195	0.023546	0.020602	0.015083	0.018446	0.015012	0.013689	0.038548	0.037435	0.022283
165.6	0.384676	0.272773	0.385459	0.390942	0.285115	0.38864	0.231637	0.164412	0.18113	0.228873	0.155338	0.185	0.133977	0.089297	0.0874	0.123548	0.078889	0.083171	0.071725	0.048841	0.032132	0.068704	0.040632	0.037582	0.039448	0.024841	0.024779	0.036002	0.020484	0.021217	0.023345	0.021236	0.015207	0.018466	0.015028	0.013703	0.039398	0.037641	0.022347
165.8	0.384684	0.272913	0.385415	0.391043	0.285221	0.388788	0.231638	0.164639	0.181334	0.229002	0.155441	0.185125	0.134218	0.089296	0.087369	0.123647	0.078957	0.083244	0.072081	0.049165	0.031737	0.068769	0.040672	0.037619	0.039246	0.024722	0.024781	0.036039	0.020505	0.021239	0.023218	0.02158	0.015396	0.018485	0.015044	0.013718	0.039301	0.038134	0.022461
166	0.384583	0.273242	0.384952	0.391143	0.285326	0.388936	0.231357	0.165096	0.181615	0.229131	0.155545	0.18525	0.134384	0.08969	0.087648	0.123746	0.079026	0.083317	0.072142	0.049392	0.031918	0.068834	0.040712	0.037656	0.03948	0.025221	0.025155	0.036076	0.020527	0.021262	0.023281	0.02233	0.015125	0.018505	0.015061	0.013733	0.039419	0.038657	0.022438
166.2	0.384682	0.273628	0.385101	0.391243	0.28543	0.389084	0.231171	0.165189	0.181439	0.229259	0.155648	0.185375	0.134515	0.089616	0.088028	0.123845	0.079095	0.08339	0.072021	0.049502	0.031817	0.068899	0.040753	0.037694	0.039438	0.025495	0.025076	0.036113	0.020548	0.021284	0.023603	0.02241	0.015369	0.018525	0.015077	0.013748	0.039812	0.038691	0.022209
166.4	0.384705	0.273812	0.385105	0.391342	0.285535	0.389231	0.230792	0.165192	0.18148	0.229387	0.155751	0.185499	0.134774	0.089717	0.087804	0.123944	0.079163	0.083463	0.071883	0.049577	0.031274	0.068964	0.040793	0.037731	0.039316	0.025722	0.025059	0.03615	0.02057	0.021306	0.023671	0.022934	0.015012	0.018544	0.015093	0.013763	0.039864	0.038716	0.02212
166.6	0.384962	0.27429	0.385024	0.391442	0.285639	0.389378	0.230013	0.165753	0.182237	0.229516	0.155854	0.185623	0.134817	0.089993	0.088058	0.124042	0.079232	0.083535	0.072143	0.05003	0.031115	0.069029	0.040833	0.037768	0.038613	0.026533	0.024977	0.036187	0.020592	0.021329	0.023273	0.023266	0.015206	0.018564	0.01511	0.013778	0.039659	0.039309	0.022601
166.8	0.384758	0.274397	0.385388	0.391541	0.285743	0.389524	0.230029	0.165735	0.18285	0.229644	0.155956	0.185747	0.134731	0.090146	0.088632	0.124141	0.0793	0.083608	0.072	0.05018	0.031346	0.069094	0.040873	0.037805	0.037776	0.02662	0.025609	0.036223	0.020613	0.021351	0.023028	0.023523	0.015347	0.018584	0.015126	0.013793	0.03953	0.039248	0.022794
167	0.385002	0.274638	0.385582	0.391639	0.285846	0.38967	0.229576	0.165518	0.182735	0.229771	0.156059	0.185871	0.134544	0.090111	0.088717	0.124239	0.079369	0.08368	0.071649	0.050319	0.031387	0.069159	0.040913	0.037842	0.037076	0.026478	0.025565	0.03626	0.020635	0.021373	0.023169	0.022616	0.01512	0.018603	0.015142	0.013808	0.039281	0.039009	0.022423
167.2	0.385442	0.274544	0.385716	0.391738	0.28595	0.389816	0.229325	0.16579	0.183142	0.229899	0.156161	0.185995	0.134472	0.089989	0.088932	0.124338	0.079437	0.083753	0.071584	0.050027	0.031595	0.069223	0.040954	0.03788	0.037314	0.025931	0.02582	0.036297	0.020656	0.021396	0.023033	0.022291	0.015466	0.018623	0.015159	0.013822	0.039337	0.038728	0.0227
167.4	0.386148	0.274842	0.386209	0.391836	0.286053	0.389961	0.229572	0.165927	0.183919	0.230026	0.156264	0.186118	0.134782	0.090235	0.089161	0.124436	0.079506	0.083825	0.071825	0.050154	0.032033	0.069288	0.040994	0.037917	0.03792	0.026251	0.026312	0.036334	0.020678	0.021418	0.023273	0.022248	0.015486	0.018643	0.015175	0.013837	0.039445	0.03851	0.023411
167.6	0.386763	0.275105	0.386467	0.391933	0.286156	0.390106	0.230231	0.166198	0.1844	0.230153	0.156366	0.186242	0.135229	0.090374	0.08915	0.124534	0.079574	0.083898	0.072143	0.05038	0.032068	0.069353	0.041034	0.037954	0.038249	0.026255	0.026473	0.036371	0.020699	0.02144	0.02374	0.022126	0.015608	0.018662	0.015191	0.013852	0.039786	0.038582	0.023742
167.8	0.387337	0.275834	0.386719	0.392031	0.286258	0.390251	0.230235	0.166136	0.184635	0.23028	0.156468	0.186365	0.134767	0.090355	0.089058	0.124633	0.079642	0.08397	0.071784	0.050432	0.032534	0.069418	0.041074	0.037991	0.038568	0.026399	0.026527	0.036407	0.020721	0.021462	0.023599	0.022266	0.015707	0.018682	0.015208	0.013867	0.039731	0.038947	0.02361
168	0.387723	0.27611	0.387208	0.392128	0.286361	0.390396	0.230645	0.166232	0.184641	0.230407	0.15657	0.186488	0.135108	0.09059	0.089216	0.124731	0.07971	0.084042	0.071767	0.050415	0.032598	0.069482	0.041114	0.038028	0.038595	0.026654	0.026848	0.036444	0.020742	0.021485	0.023938	0.022032	0.015868	0.018702	0.015224	0.013882	0.039504	0.038701	0.023348
168.2	0.387866	0.276278	0.387423	0.392225	0.286463	0.39054	0.230573	0.166406	0.184905	0.230533	0.156672	0.186611	0.134728	0.090528	0.089679	0.124829	0.079779	0.084115	0.071157	0.050227	0.032718	0.069547	0.041154	0.038065	0.038325	0.026655	0.027004	0.036481	0.020764	0.021507	0.023913	0.02188	0.016171	0.018721	0.01524	0.013897	0.038646	0.038471	0.023498
168.4	0.387408	0.276498	0.38717	0.392321	0.286565	0.390683	0.230758	0.166266	0.1841	0.230659	0.156773	0.186734	0.134758	0.091056	0.089556	0.124927	0.079847	0.084187	0.070726	0.04979	0.032773	0.069611	0.041194	0.038102	0.037862	0.026906	0.026694	0.036518	0.020785	0.021529	0.02371	0.021788	0.016231	0.018741	0.015256	0.013911	0.038268	0.038593	0.02338
168.6	0.387467	0.276589	0.387042	0.392418	0.286667	0.390827	0.231192	0.165946	0.183601	0.230785	0.156875	0.186856	0.134692	0.091343	0.089374	0.125024	0.079915	0.084259	0.070489	0.049753	0.032903	0.069676	0.041234	0.038139	0.037439	0.026845	0.026269	0.036554	0.020807	0.021551	0.023957	0.021519	0.016394	0.01876	0.015273	0.013926	0.038058	0.038562	0.023039
168.8	0.387256	0.276098	0.387122	0.392514	0.286768	0.39097	0.231551	0.165426	0.183679	0.230911	0.156976	0.186979	0.13447	0.091022	0.089392	0.125122	0.079983	0.084331	0.070803	0.04908	0.033285	0.06974	0.041274	0.038176	0.037717	0.026205	0.026114	0.036591	0.020828	0.021574	0.023566	0.020682	0.016432	0.01878	0.015289	0.013941	0.038138	0.038059	0.023087
169	0.387247	0.276219	0.38803	0.392609	0.286869	0.391112	0.232171	0.165124	0.183708	0.231037	0.157078	0.187101	0.134389	0.091082	0.089431	0.12522	0.080051	0.084403	0.070866	0.049058	0.033458	0.069805	0.041314	0.038213	0.038273	0.026432	0.026144	0.036628	0.02085	0.021596	0.023127	0.020313	0.016284	0.0188	0.015305	0.013956	0.038522	0.03768	0.023197
169.2	0.387732	0.275961	0.388476	0.392705	0.28697	0.391255	0.232584	0.165595	0.18359	0.231162	0.157179	0.187223	0.134442	0.090958	0.089658	0.125317	0.080119	0.084475	0.071094	0.04882	0.033576	0.069869	0.041354	0.03825	0.038385	0.025881	0.026712	0.036664	0.020871	0.021618	0.023123	0.019918	0.016359	0.018819	0.015321	0.013971	0.039174	0.03782	0.023317
169.4	0.387676	0.275681	0.388316	0.3928	0.287071	0.391397	0.233189	0.165107	0.183057	0.231287	0.15728	0.187345	0.134433	0.090809	0.089288	0.125415	0.080186	0.084547	0.071429	0.048527	0.033874	0.069933	0.041394	0.038287	0.038432	0.025302	0.026586	0.036701	0.020893	0.02164	0.023126	0.020073	0.016337	0.018839	0.015338	0.013985	0.039363	0.037786	0.023625
169.6	0.388019	0.275623	0.388427	0.392894	0.287171	0.391538	0.233269	0.165116	0.183065	0.231412	0.157381	0.187467	0.134309	0.090973	0.088966	0.125512	0.080254	0.084619	0.071941	0.047745	0.033982	0.069998	0.041434	0.038324	0.038247	0.025292	0.026445	0.036738	0.020914	0.021663	0.023233	0.020371	0.016289	0.018858	0.015354	0.014	0.039821	0.037743	0.0237
169.8	0.387963	0.2759	0.388474	0.392989	0.287271	0.39168	0.232969	0.165774	0.183014	0.231537	0.157481	0.187589	0.134864	0.09151	0.08874	0.125609	0.080322	0.08469	0.072217	0.047984	0.033852	0.070062	0.041473	0.038361	0.038357	0.025452	0.02657	0.036774	0.020936	0.021685	0.023622	0.020569	0.01613	0.018878	0.01537	0.014015	0.039662	0.038056	0.023592
170	0.388292	0.276125	0.388277	0.393083	0.287371	0.391821	0.233657	0.165795	0.183085	0.231662	0.157582	0.18771	0.135438	0.091332	0.088711	0.125706	0.08039	0.084762	0.072589	0.048184	0.034192	0.070126	0.041513	0.038398	0.038939	0.025508	0.026788	0.036811	0.020957	0.021707	0.023951	0.021012	0.015685	0.018897	0.015387	0.01403	0.04024	0.038375	0.023394
170.2	0.388126	0.276085	0.388805	0.393177	0.287471	0.391961	0.233804	0.166151	0.183675	0.231786	0.157682	0.187832	0.135756	0.091112	0.089113	0.125803	0.080457	0.084834	0.072886	0.048502	0.033757	0.07019	0.041553	0.038435	0.039013	0.025383	0.026856	0.036847	0.020979	0.021729	0.024237	0.021179	0.015908	0.018917	0.015403	0.014045	0.040463	0.038116	0.023348
170.4	0.388525	0.275912	0.388605	0.393271	0.28757	0.392101	0.234476	0.166534	0.183906	0.23191	0.157783	0.187953	0.136652	0.091595	0.08852	0.1259	0.080525	0.084906	0.07351	0.048804	0.033696	0.070254	0.041593	0.038472	0.039349	0.025869	0.026814	0.036884	0.021	0.021751	0.024203	0.021832	0.015364	0.018937	0.015419	0.014059	0.041021	0.038109	0.02324
170.6	0.388441	0.275992	0.388976	0.393364	0.287669	0.392241	0.233903	0.166736	0.184812	0.232034	0.157883	0.188074	0.136512	0.091468	0.089035	0.125997	0.080592	0.084977	0.07308	0.049023	0.034258	0.070319	0.041633	0.038509	0.038859	0.026037	0.027092	0.036921	0.021021	0.021774	0.02357	0.022012	0.015996	0.018956	0.015435	0.014074	0.04034	0.037824	0.023563
170.8	0.388703	0.276432	0.389515	0.393457	0.287768	0.392381	0.234802	0.167021	0.185059	0.232158	0.157983	0.188195	0.137016	0.092019	0.089286	0.126094	0.08066	0.085049	0.073411	0.049387	0.034401	0.070383	0.041673	0.038545	0.039276	0.026056	0.027039	0.036957	0.021043	0.021796	0.023646	0.022192	0.015498	0.018976	0.015451	0.014089	0.041105	0.038105	0.022901
171	0.389031	0.276291	0.389728	0.39355	0.287867	0.39252	0.235058	0.167088	0.184821	0.232282	0.158083	0.188316	0.137492	0.091659	0.089104	0.126191	0.080727	0.08512	0.073649	0.049254	0.034165	0.070447	0.041712	0.038582	0.039868	0.025896	0.026877	0.036994	0.021064	0.021818	0.023541	0.02172	0.0152	0.018995	0.015468	0.014104	0.041618	0.038517	0.02275
171.2	0.389023	0.276324	0.389977	0.393642	0.287965	0.392659	0.235686	0.167127	0.185713	0.232405	0.158183	0.188436	0.137711	0.091392	0.089839	0.126287	0.080795	0.085192	0.073655	0.049228	0.034262	0.070511	0.041752	0.038619	0.040498	0.025939	0.027018	0.03703	0.021086	0.02184	0.0235	0.022257	0.015438	0.019015	0.015484	0.014119	0.041705	0.038828	0.023122
171.4	0.389142	0.276885	0.390064	0.393734	0.288064	0.392798	0.236126	0.1675	0.186028	0.232528	0.158282	0.188557	0.137787	0.091655	0.089822	0.126384	0.080862	0.085263	0.073857	0.049478	0.034119	0.070575	0.041792	0.038656	0.040598	0.026362	0.026839	0.037067	0.021107	0.021862	0.023392	0.022186	0.015079	0.019034	0.0155	0.014133	0.041806	0.039481	0.023342
171.6	0.389396	0.27735	0.389791	0.393826	0.288161	0.392936	0.236579	0.168021	0.186457	0.232651	0.158382	0.188677	0.138182	0.091679	0.089642	0.12648	0.080929	0.085334	0.074544	0.050042	0.033732	0.070639	0.041832	0.038693	0.041101	0.02638	0.026878	0.037103	0.021128	0.021884	0.023656	0.021943	0.015167	0.019054	0.015516	0.014148	0.041406	0.039913	0.023133
171.8	0.388896	0.277319	0.389986	0.393918	0.288259	0.393074	0.236	0.167924	0.186847	0.232774	0.158481	0.188797	0.137869	0.091477	0.089943	0.126577	0.080997	0.085406	0.07395	0.050303	0.034094	0.070703	0.041871	0.038729	0.041041	0.026245	0.027118	0.03714	0.02115	0.021907	0.023252	0.021646	0.015488	0.019073	0.015533	0.014163	0.041101	0.040125	0.022981
172	0.388664	0.277278	0.390168	0.394009	0.288357	0.393212	0.236228	0.167927	0.187065	0.232896	0.158581	0.188917	0.137902	0.091307	0.090222	0.126673	0.081064	0.085477	0.074108	0.050489	0.034065	0.070766	0.041911	0.038766	0.040924	0.026266	0.027075	0.037176	0.021171	0.021929	0.023403	0.020948	0.015639	0.019093	0.015549	0.014178	0.041087	0.039408	0.023013
172.2	0.388094	0.277881	0.389506	0.3941	0.288454	0.393349	0.235756	0.168004	0.187137	0.233019	0.15868	0.189037	0.137366	0.091749	0.089984	0.126769	0.081131	0.085548	0.073337	0.050181	0.033775	0.07083	0.041951	0.038803	0.040685	0.025968	0.026515	0.037212	0.021193	0.021951	0.023233	0.021191	0.015855	0.019112	0.015565	0.014192	0.040452	0.039298	0.022771
172.4	0.388083	0.277736	0.389387	0.394191	0.288551	0.393486	0.235946	0.167525	0.186957	0.233141	0.158779	0.189156	0.137451	0.091707	0.090168	0.126865	0.081198	0.085619	0.073011	0.049827	0.034077	0.070894	0.04199	0.03884	0.040699	0.025351	0.026429	0.037249	0.021214	0.021973	0.023401	0.020576	0.016071	0.019132	0.015581	0.014207	0.040628	0.038521	0.022781
172.6	0.388144	0.277553	0.389223	0.394281	0.288648	0.393623	0.236471	0.167745	0.187611	0.233263	0.158878	0.189276	0.137277	0.091534	0.090189	0.126961	0.081265	0.08569	0.072736	0.050264	0.034316	0.070958	0.04203	0.038876	0.040894	0.025248	0.026316	0.037285	0.021235	0.021995	0.023453	0.020298	0.016015	0.019151	0.015597	0.014222	0.040156	0.038732	0.022777
172.8	0.388286	0.277529	0.389478	0.394372	0.288744	0.393759	0.236338	0.168225	0.18797	0.233385	0.158977	0.189395	0.137114	0.091666	0.090272	0.127057	0.081332	0.085761	0.072621	0.050536	0.034625	0.071022	0.042069	0.038913	0.040859	0.025185	0.026582	0.037322	0.021257	0.022017	0.02313	0.020248	0.01622	0.019171	0.015614	0.014237	0.04083	0.038569	0.023121
173	0.38823	0.277789	0.389948	0.394461	0.28884	0.393895	0.236398	0.168482	0.188342	0.233506	0.159075	0.189514	0.136895	0.092023	0.090408	0.127153	0.081399	0.085832	0.072784	0.050561	0.034642	0.071085	0.042109	0.03895	0.0406	0.025039	0.02672	0.037358	0.021278	0.022039	0.023369	0.020181	0.01626	0.01919	0.01563	0.014251	0.040633	0.038328	0.023665
173.2	0.38848	0.277557	0.390281	0.394551	0.288937	0.394031	0.235978	0.167798	0.188751	0.233627	0.159174	0.189633	0.136953	0.091481	0.090361	0.127248	0.081466	0.085903	0.073135	0.049951	0.034749	0.071149	0.042149	0.038986	0.039909	0.024111	0.027237	0.037395	0.021299	0.022061	0.023771	0.019895	0.016738	0.01921	0.015646	0.014266	0.040592	0.037938	0.024034
173.4	0.388706	0.277713	0.39054	0.39464	0.289032	0.394166	0.235371	0.167643	0.189256	0.233749	0.159272	0.189752	0.136389	0.091841	0.090542	0.127344	0.081533	0.085974	0.072662	0.049887	0.035183	0.071213	0.042188	0.039023	0.039664	0.024082	0.027362	0.037431	0.021321	0.022083	0.023657	0.020206	0.017264	0.019229	0.015662	0.014281	0.039898	0.037603	0.02407
173.6	0.389397	0.277722	0.391436	0.394729	0.289128	0.394301	0.235005	0.168225	0.189593	0.233869	0.15937	0.189871	0.136739	0.092082	0.090464	0.12744	0.0816	0.086045	0.072672	0.049569	0.035526	0.071276	0.042228	0.03906	0.039082	0.024085	0.027779	0.037467	0.021342	0.022106	0.024263	0.020265	0.017246	0.019249	0.015678	0.014296	0.039871	0.03735	0.024096
173.8	0.389785	0.277733	0.391928	0.394818	0.289223	0.394436	0.234939	0.168563	0.189716	0.23399	0.159468	0.18999	0.137104	0.091964	0.090841	0.127535	0.081666	0.086115	0.072598	0.04993	0.03579	0.07134	0.042267	0.039096	0.039279	0.024173	0.027935	0.037504	0.021363	0.022128	0.024494	0.020631	0.017322	0.019268	0.015695	0.01431	0.039554	0.037609	0.024395
174	0.39026	0.277476	0.39211	0.394907	0.289318	0.39457	0.235208	0.168209	0.189837	0.234111	0.159566	0.190108	0.136931	0.09179	0.091202	0.12763	0.081733	0.086186	0.072585	0.049854	0.036282	0.071403	0.042307	0.039133	0.039157	0.02379	0.028551	0.03754	0.021385	0.02215	0.024541	0.020354	0.017194	0.019287	0.015711	0.014325	0.039388	0.037311	0.024922
174.2	0.389977	0.277248	0.392848	0.394995	0.289413	0.394704	0.234746	0.168006	0.190466	0.234231	0.159664	0.190226	0.136932	0.091706	0.091813	0.127726	0.0818	0.086257	0.072446	0.049591	0.036556	0.071467	0.042346	0.039169	0.038916	0.023803	0.029258	0.037576	0.021406	0.022172	0.024361	0.020019	0.018171	0.019307	0.015727	0.01434	0.039548	0.036335	0.025837
174.4	0.390074	0.277128	0.392898	0.395083	0.289508	0.394838	0.234553	0.167635	0.190551	0.234351	0.159762	0.190344	0.136884	0.091899	0.0918	0.127821	0.081866	0.086327	0.072465	0.049402	0.037008	0.07153	0.042386	0.039206	0.039041	0.023745	0.029541	0.037612	0.021427	0.022194	0.024343	0.020174	0.01794	0.019326	0.015743	0.014354	0.039858	0.036082	0.026097
174.6	0.390432	0.277425	0.393672	0.395171	0.289602	0.394971	0.234182	0.166889	0.190753	0.234471	0.15986	0.190462	0.13675	0.091877	0.092205	0.127916	0.081933	0.086398	0.072234	0.049001	0.037188	0.071593	0.042425	0.039242	0.038733	0.023513	0.02948	0.037649	0.021449	0.022216	0.024155	0.019797	0.018145	0.019346	0.015759	0.014369	0.040058	0.03595	0.026428
174.8	0.390746	0.277389	0.39434	0.395258	0.289696	0.395104	0.235196	0.166969	0.191056	0.234591	0.159957	0.19058	0.137466	0.091936	0.09238	0.128011	0.081999	0.086468	0.073214	0.048932	0.037047	0.071657	0.042464	0.039279	0.039096	0.023552	0.029528	0.037685	0.02147	0.022238	0.024279	0.019446	0.01771	0.019365	0.015775	0.014384	0.041245	0.036375	0.026448
175	0.390551	0.276904	0.394712	0.395345	0.28979	0.395237	0.235379	0.166202	0.190885	0.23471	0.160054	0.190698	0.13756	0.090969	0.092025	0.128106	0.082066	0.086539	0.073086	0.048101	0.036667	0.07172	0.042504	0.039315	0.039	0.023329	0.02929	0.037721	0.021491	0.02226	0.023741	0.018798	0.017364	0.019385	0.015792	0.014399	0.041256	0.03617	0.027044
175.2	0.390569	0.277278	0.394561	0.395432	0.289884	0.39537	0.235436	0.166349	0.19089	0.23483	0.160152	0.190815	0.137661	0.091265	0.091699	0.128201	0.082132	0.086609	0.07304	0.048403	0.036464	0.071783	0.042543	0.039352	0.038886	0.023747	0.028642	0.037757	0.021512	0.022282	0.02373	0.019304	0.016664	0.019404	0.015808	0.014413	0.041176	0.036474	0.026891
175.4	0.391238	0.278096	0.394572	0.395519	0.289978	0.395502	0.235638	0.167187	0.191139	0.234949	0.160249	0.190933	0.137957	0.091958	0.091337	0.128296	0.082198	0.08668	0.07337	0.048787	0.036062	0.071847	0.042583	0.039388	0.039288	0.024161	0.02855	0.037794	0.021534	0.022304	0.023597	0.01943	0.016274	0.019423	0.015824	0.014428	0.041864	0.037236	0.027018
175.6	0.391699	0.278414	0.394502	0.395605	0.290071	0.395634	0.2356	0.167055	0.19083	0.235068	0.160346	0.19105	0.138436	0.092253	0.091156	0.12839	0.082265	0.08675	0.07383	0.049298	0.035725	0.07191	0.042622	0.039425	0.039669	0.024339	0.028575	0.03783	0.021555	0.022326	0.023936	0.019998	0.01591	0.019443	0.01584	0.014443	0.042084	0.037607	0.026684
175.8	0.391498	0.278588	0.39479	0.395691	0.290164	0.395765	0.235512	0.167179	0.190678	0.235187	0.160442	0.191167	0.138018	0.092577	0.091331	0.128485	0.082331	0.08682	0.073487	0.04945	0.035405	0.071973	0.042661	0.039461	0.039151	0.024559	0.028335	0.037866	0.021576	0.022348	0.023379	0.020387	0.015991	0.019462	0.015856	0.014457	0.04229	0.037796	0.02633
176	0.391285	0.279376	0.394629	0.395777	0.290257	0.395896	0.23593	0.16775	0.190271	0.235305	0.160539	0.191284	0.137891	0.09315	0.091043	0.128579	0.082397	0.08689	0.073878	0.049832	0.035047	0.072036	0.042701	0.039498	0.039228	0.025059	0.027786	0.037902	0.021597	0.02237	0.023187	0.021393	0.01533	0.019482	0.015872	0.014472	0.042408	0.038067	0.026232
176.2	0.390996	0.279496	0.394586	0.395863	0.290349	0.396027	0.235838	0.168339	0.189935	0.235424	0.160636	0.191401	0.137754	0.093715	0.090864	0.128674	0.082463	0.08696	0.073563	0.049911	0.03458	0.072099	0.04274	0.039534	0.038795	0.025078	0.027746	0.037938	0.021619	0.022392	0.023056	0.022494	0.014997	0.019501	0.015888	0.014487	0.04184	0.038452	0.026099
176.4	0.391022	0.279876	0.39401	0.395948	0.290442	0.396158	0.236231	0.169038	0.189478	0.235542	0.160732	0.191517	0.1376	0.094072	0.090638	0.128768	0.082529	0.087031	0.072798	0.051006	0.034037	0.072162	0.042779	0.03957	0.038758	0.025563	0.027293	0.037975	0.02164	0.022414	0.023257	0.023168	0.013994	0.01952	0.015904	0.014501	0.041869	0.038736	0.025214
176.6	0.390808	0.280285	0.393575	0.396033	0.290534	0.396288	0.236453	0.169795	0.189412	0.23566	0.160829	0.191634	0.13756	0.094505	0.090163	0.128862	0.082595	0.087101	0.072743	0.051654	0.033643	0.072226	0.042818	0.039607	0.039088	0.026071	0.026867	0.038011	0.021661	0.022436	0.023044	0.023995	0.013561	0.01954	0.015921	0.014516	0.041916	0.039606	0.024383
176.8	0.39101	0.280604	0.393413	0.396118	0.290626	0.396418	0.236221	0.170225	0.189149	0.235777	0.160925	0.19175	0.137958	0.094572	0.089839	0.128956	0.082661	0.087171	0.072743	0.051929	0.033466	0.072289	0.042858	0.039643	0.038657	0.026276	0.026527	0.038047	0.021682	0.022458	0.022751	0.02442	0.013572	0.019559	0.015937	0.014531	0.041823	0.039544	0.023679
177	0.391338	0.280843	0.39369	0.396202	0.290717	0.396547	0.236713	0.170283	0.18914	0.235895	0.161021	0.191866	0.138443	0.094626	0.089465	0.12905	0.082727	0.08724	0.073389	0.051891	0.033229	0.072351	0.042897	0.039679	0.039212	0.026394	0.026582	0.038083	0.021704	0.02248	0.023015	0.024664	0.013515	0.019578	0.015953	0.014545	0.041862	0.039723	0.02334
177.2	0.391044	0.281181	0.393778	0.396286	0.290809	0.396677	0.236246	0.170482	0.188608	0.236012	0.161117	0.191982	0.138157	0.094437	0.089672	0.129144	0.082793	0.08731	0.073734	0.052016	0.033566	0.072414	0.042936	0.039716	0.039286	0.026387	0.026808	0.038119	0.021725	0.022502	0.022978	0.024765	0.0135	0.019598	0.015969	0.01456	0.041615	0.039507	0.022945
177.4	0.391095	0.281396	0.393731	0.39637	0.2909	0.396806	0.236222	0.171282	0.188867	0.23613	0.161213	0.192098	0.138094	0.09512	0.089928	0.129238	0.082859	0.08738	0.073485	0.052337	0.033985	0.072477	0.042975	0.039752	0.039365	0.02679	0.02707	0.038155	0.021746	0.022524	0.023171	0.024745	0.013694	0.019617	0.015985	0.014575	0.041326	0.040015	0.023061
177.6	0.391504	0.281646	0.393807	0.396454	0.290991	0.396934	0.236864	0.171874	0.188643	0.236247	0.161308	0.192214	0.138811	0.095168	0.090178	0.129332	0.082925	0.08745	0.073954	0.052388	0.033965	0.07254	0.043014	0.039788	0.039403	0.026959	0.027194	0.038191	0.021767	0.022546	0.024092	0.025013	0.013764	0.019637	0.016001	0.014589	0.041527	0.040012	0.023215
177.8	0.391372	0.281419	0.393744	0.396537	0.291082	0.397063	0.237331	0.171962	0.188913	0.236363	0.161404	0.192329	0.138648	0.094987	0.090812	0.129426	0.082991	0.08752	0.073708	0.052291	0.034243	0.072603	0.043054	0.039825	0.039755	0.027033	0.027313	0.038227	0.021788	0.022567	0.024455	0.024767	0.013888	0.019656	0.016017	0.014604	0.041215	0.04019	0.023325
178	0.391433	0.281511	0.393757	0.396621	0.291172	0.397191	0.237543	0.171837	0.189267	0.23648	0.161499	0.192445	0.138836	0.094969	0.091542	0.129519	0.083056	0.087589	0.073926	0.052029	0.034729	0.072666	0.043093	0.039861	0.039565	0.026973	0.027976	0.038263	0.02181	0.022589	0.024852	0.023948	0.014542	0.019675	0.016033	0.014619	0.041319	0.039649	0.023599
178.2	0.391608	0.28166	0.394066	0.396704	0.291263	0.397319	0.238059	0.171775	0.18947	0.236596	0.161595	0.19256	0.139394	0.094506	0.091699	0.129613	0.083122	0.087659	0.074205	0.051648	0.034908	0.072729	0.043132	0.039897	0.039503	0.027092	0.028127	0.038299	0.021831	0.022611	0.025476	0.023364	0.014949	0.019695	0.016049	0.014633	0.041752	0.03933	0.023572
178.4	0.391959	0.28198	0.394603	0.396786	0.291353	0.397446	0.238104	0.172266	0.190177	0.236713	0.16169	0.192675	0.139652	0.094281	0.092343	0.129706	0.083188	0.087729	0.074423	0.051693	0.035047	0.072791	0.043171	0.039933	0.039736	0.02723	0.028239	0.038335	0.021852	0.022633	0.026516	0.022799	0.014989	0.019714	0.016065	0.014648	0.042211	0.039562	0.023463
178.6	0.392617	0.282378	0.395625	0.396869	0.291443	0.397573	0.2389	0.172134	0.191259	0.236829	0.161785	0.19279	0.140178	0.093967	0.09321	0.1298	0.083253	0.087798	0.074753	0.051314	0.036156	0.072854	0.04321	0.03997	0.039989	0.027225	0.028778	0.038371	0.021873	0.022655	0.02725	0.022105	0.015925	0.019733	0.016082	0.014663	0.042735	0.039287	0.024132
178.8	0.392213	0.281925	0.396609	0.396951	0.291532	0.3977	0.239409	0.171998	0.192388	0.236945	0.16188	0.192905	0.140586	0.093411	0.093959	0.129893	0.083319	0.087867	0.075381	0.051009	0.037226	0.072917	0.043249	0.040006	0.040478	0.027218	0.029306	0.038407	0.021894	0.022677	0.027526	0.021118	0.016273	0.019752	0.016098	0.014677	0.042998	0.038911	0.024716
179	0.392268	0.282064	0.39679	0.397033	0.291622	0.397827	0.239746	0.171923	0.192805	0.23706	0.161975	0.193019	0.140626	0.093063	0.093978	0.129986	0.083384	0.087937	0.075171	0.051052	0.037183	0.072979	0.043288	0.040042	0.04015	0.027099	0.029398	0.038443	0.021915	0.022699	0.027411	0.020572	0.016518	0.019772	0.016114	0.014692	0.042622	0.038661	0.025004
179.2	0.393067	0.282426	0.396596	0.397114	0.291711	0.397953	0.240347	0.172345	0.192634	0.237176	0.162069	0.193134	0.141085	0.093401	0.09392	0.130079	0.08345	0.088006	0.075288	0.051391	0.037085	0.073042	0.043327	0.040078	0.040205	0.02748	0.028867	0.038479	0.021936	0.022721	0.027882	0.021029	0.016169	0.019791	0.01613	0.014707	0.042719	0.039024	0.024796
179.4	0.393881	0.28284	0.396612	0.397196	0.2918	0.398079	0.240642	0.172183	0.193002	0.237291	0.162164	0.193248	0.141407	0.09345	0.094335	0.130172	0.083515	0.088076	0.075588	0.051468	0.037021	0.073104	0.043366	0.040114	0.039991	0.027268	0.028866	0.038515	0.021958	0.022743	0.027813	0.020902	0.015893	0.01981	0.016146	0.014721	0.043265	0.039113	0.025011
179.6	0.393697	0.282397	0.396562	0.397277	0.291889	0.398205	0.240168	0.171384	0.192994	0.237406	0.162258	0.193363	0.14083	0.093012	0.094091	0.130265	0.08358	0.088145	0.075248	0.051034	0.037013	0.073167	0.043405	0.04015	0.039038	0.026445	0.028777	0.038551	0.021979	0.022765	0.027375	0.020711	0.0155	0.01983	0.016162	0.014736	0.042662	0.039213	0.024588
179.8	0.393148	0.28224	0.397078	0.397358	0.291977	0.39833	0.239796	0.171582	0.193267	0.237521	0.162352	0.193477	0.140277	0.093308	0.094678	0.130358	0.083645	0.088214	0.074684	0.051054	0.037495	0.073229	0.043444	0.040186	0.038803	0.026361	0.029033	0.038587	0.022	0.022786	0.026776	0.020911	0.015936	0.019849	0.016178	0.01475	0.041951	0.03924	0.025036
180	0.39322	0.282367	0.397351	0.397439	0.292066	0.398455	0.239735	0.171739	0.193747	0.237636	0.162447	0.193591	0.139825	0.093336	0.094727	0.130451	0.083711	0.088283	0.074559	0.051235	0.038186	0.073292	0.043483	0.040222	0.038593	0.026513	0.028824	0.038623	0.022021	0.022808	0.026905	0.021376	0.015609	0.019868	0.016194	0.014765	0.042136	0.038978	0.025225
180.2	0.393208	0.281859	0.397645	0.397519	0.292154	0.39858	0.239597	0.171356	0.193841	0.23775	0.162541	0.193704	0.139509	0.09317	0.094387	0.130543	0.083776	0.088352	0.07413	0.051065	0.038353	0.073354	0.043522	0.040258	0.038138	0.026056	0.028885	0.038659	0.022042	0.02283	0.026371	0.021451	0.015286	0.019887	0.01621	0.01478	0.041549	0.038777	0.025113
180.4	0.393773	0.282002	0.397579	0.397599	0.292242	0.398704	0.239754	0.170949	0.193574	0.237864	0.162635	0.193818	0.139366	0.092814	0.093883	0.130636	0.083841	0.088421	0.073715	0.051306	0.038112	0.073417	0.043561	0.040295	0.038437	0.025709	0.028407	0.038695	0.022063	0.022852	0.026029	0.02151	0.014836	0.019907	0.016226	0.014794	0.041654	0.038541	0.024671
180.6	0.393817	0.281775	0.397419	0.397679	0.292329	0.398828	0.2394	0.170486	0.193709	0.237979	0.162728	0.193931	0.139319	0.092877	0.093633	0.130728	0.083906	0.08849	0.073955	0.050585	0.038294	0.073479	0.0436	0.040331	0.038807	0.024991	0.028198	0.038731	0.022084	0.022874	0.025649	0.021188	0.014871	0.019926	0.016242	0.014809	0.041334	0.038534	0.024772
180.8	0.394039	0.281385	0.397654	0.397759	0.292417	0.398952	0.239471	0.169696	0.193559	0.238093	0.162822	0.194045	0.139838	0.092746	0.093368	0.130821	0.083971	0.088559	0.074109	0.050347	0.038256	0.073541	0.043639	0.040367	0.038891	0.024578	0.028168	0.038766	0.022105	0.022896	0.025224	0.021012	0.014574	0.019945	0.016258	0.014823	0.041001	0.038042	0.024691
181	0.394436	0.28133	0.397882	0.397838	0.292504	0.399076	0.239593	0.169543	0.193168	0.238206	0.162916	0.194158	0.140331	0.093108	0.093093	0.130913	0.084036	0.088628	0.075061	0.050112	0.038309	0.073603	0.043678	0.040403	0.040068	0.024109	0.028062	0.038802	0.022126	0.022917	0.025462	0.021309	0.014931	0.019965	0.016274	0.014838	0.041649	0.037976	0.024744
181.2	0.394044	0.28124	0.397913	0.397917	0.292591	0.399199	0.239103	0.169641	0.193278	0.23832	0.163009	0.194271	0.140248	0.093363	0.093383	0.131005	0.084101	0.088697	0.075607	0.049993	0.038585	0.073666	0.043716	0.040439	0.040167	0.023684	0.027859	0.038838	0.022147	0.022939	0.024988	0.02118	0.014776	0.019984	0.01629	0.014853	0.041284	0.0379	0.025217
181.4	0.394347	0.281102	0.397912	0.397996	0.292678	0.399322	0.239472	0.169496	0.193725	0.238433	0.163103	0.194384	0.140904	0.093696	0.093226	0.131097	0.084166	0.088766	0.075517	0.050042	0.038304	0.073728	0.043755	0.040474	0.0406	0.024176	0.02773	0.038874	0.022169	0.022961	0.025108	0.02099	0.015127	0.020003	0.016306	0.014867	0.041378	0.03798	0.025655
181.6	0.394505	0.281461	0.398482	0.398075	0.292765	0.399445	0.23982	0.170038	0.193883	0.238546	0.163196	0.194497	0.141287	0.094168	0.093845	0.131189	0.084231	0.088835	0.075693	0.050056	0.038218	0.07379	0.043794	0.04051	0.040892	0.024275	0.027751	0.03891	0.02219	0.022983	0.025231	0.021745	0.015718	0.020022	0.016322	0.014882	0.041268	0.038072	0.025917
181.8	0.394735	0.282137	0.398618	0.398153	0.292851	0.399567	0.240407	0.17059	0.193995	0.238659	0.163289	0.194609	0.141803	0.094668	0.093767	0.131281	0.084295	0.088903	0.076131	0.05068	0.038151	0.073852	0.043833	0.040546	0.04121	0.02502	0.027547	0.038945	0.022211	0.023005	0.025684	0.022162	0.015683	0.020041	0.016338	0.014896	0.041698	0.038649	0.025708
182	0.395301	0.282384	0.398758	0.398231	0.292937	0.399689	0.240829	0.170879	0.193717	0.238772	0.163382	0.194722	0.142639	0.094484	0.093685	0.131373	0.08436	0.088972	0.076948	0.050479	0.037928	0.073914	0.043872	0.040582	0.041672	0.025066	0.027289	0.038981	0.022232	0.023026	0.026021	0.022079	0.0159	0.020061	0.016354	0.014911	0.042273	0.038486	0.025661
182.2	0.395385	0.283091	0.398989	0.398309	0.293023	0.399811	0.241497	0.171305	0.193585	0.238885	0.163475	0.194834	0.143131	0.094627	0.093671	0.131465	0.084425	0.089041	0.077397	0.050864	0.037965	0.073976	0.04391	0.040618	0.042085	0.025436	0.027377	0.039017	0.022253	0.023048	0.02625	0.022358	0.016035	0.02008	0.01637	0.014925	0.042631	0.03891	0.026033
182.4	0.395851	0.283733	0.399414	0.398387	0.293109	0.399932	0.242139	0.171438	0.193995	0.238997	0.163567	0.194946	0.143683	0.094424	0.094419	0.131557	0.084489	0.089109	0.07804	0.051163	0.03798	0.074038	0.043949	0.040654	0.042698	0.025704	0.027792	0.039053	0.022274	0.02307	0.026912	0.022163	0.016922	0.020099	0.016386	0.01494	0.043181	0.038671	0.026357
182.6	0.39599	0.283882	0.399489	0.398465	0.293195	0.400054	0.243082	0.170886	0.194352	0.23911	0.16366	0.195058	0.144018	0.094157	0.094918	0.131648	0.084554	0.089178	0.078614	0.05118	0.038549	0.0741	0.043988	0.04069	0.042955	0.025679	0.028068	0.039088	0.022295	0.023092	0.027362	0.021834	0.017554	0.020118	0.016402	0.014955	0.043387	0.038444	0.026609
182.8	0.395697	0.283974	0.399214	0.398542	0.29328	0.400175	0.243225	0.171244	0.193845	0.239222	0.163752	0.19517	0.144505	0.094377	0.094586	0.13174	0.084619	0.089246	0.079158	0.051548	0.037981	0.074162	0.044027	0.040726	0.042988	0.026006	0.027495	0.039124	0.022316	0.023113	0.027159	0.021573	0.017171	0.020137	0.016418	0.014969	0.043848	0.038532	0.026014
183	0.396251	0.28411	0.398608	0.398619	0.293365	0.400295	0.243891	0.171261	0.193376	0.239334	0.163845	0.195282	0.144725	0.094331	0.094624	0.131831	0.084683	0.089314	0.078624	0.051641	0.037244	0.074224	0.044065	0.040762	0.042519	0.026034	0.027557	0.03916	0.022337	0.023135	0.027125	0.021306	0.017393	0.020157	0.016434	0.014984	0.043854	0.038284	0.026069
183.2	0.396149	0.284022	0.398125	0.398696	0.29345	0.400415	0.243703	0.171522	0.192425	0.239445	0.163937	0.195394	0.144867	0.094163	0.094236	0.131923	0.084747	0.089383	0.077911	0.051557	0.036526	0.074286	0.044104	0.040797	0.041931	0.026675	0.026982	0.039196	0.022358	0.023157	0.026692	0.02131	0.01684	0.020176	0.01645	0.014998	0.043624	0.038292	0.025844
183.4	0.396322	0.283772	0.398226	0.398772	0.293535	0.400536	0.243714	0.17151	0.19272	0.239557	0.164029	0.195505	0.144881	0.094005	0.094391	0.132014	0.084812	0.089451	0.077663	0.05163	0.03646	0.074348	0.044143	0.040833	0.041584	0.026249	0.027125	0.039231	0.022379	0.023179	0.026932	0.021242	0.016664	0.020195	0.016466	0.015013	0.043623	0.038434	0.026363
183.6	0.395873	0.283746	0.398647	0.398848	0.293619	0.400655	0.243252	0.17195	0.193193	0.239668	0.164121	0.195616	0.143886	0.094152	0.094535	0.132105	0.084876	0.089519	0.076574	0.051445	0.037186	0.07441	0.044181	0.040869	0.041002	0.026233	0.027805	0.039267	0.0224	0.0232	0.026329	0.021236	0.017064	0.020214	0.016482	0.015027	0.043285	0.039043	0.026533
183.8	0.395676	0.283979	0.398646	0.398924	0.293704	0.400775	0.24334	0.17269	0.192851	0.239779	0.164213	0.195727	0.143307	0.094419	0.094605	0.132196	0.08494	0.089587	0.075962	0.051805	0.037316	0.074471	0.04422	0.040905	0.04122	0.026609	0.027983	0.039302	0.022421	0.023222	0.02621	0.021543	0.017284	0.020233	0.016498	0.015042	0.042946	0.039264	0.026629
184	0.395934	0.283972	0.398832	0.399	0.293788	0.400894	0.243671	0.172791	0.193089	0.23989	0.164305	0.195838	0.142724	0.094029	0.094152	0.132287	0.085005	0.089656	0.075709	0.051607	0.037567	0.074533	0.044258	0.04094	0.040978	0.026576	0.028083	0.039338	0.022442	0.023244	0.026579	0.02141	0.016951	0.020253	0.016514	0.015056	0.043495	0.039012	0.026628
184.2	0.395668	0.283923	0.398783	0.399076	0.293872	0.401013	0.243619	0.172415	0.19282	0.240001	0.164396	0.195949	0.142589	0.093853	0.093871	0.132378	0.085069	0.089724	0.075612	0.05128	0.037491	0.074595	0.044297	0.040976	0.040975	0.026094	0.02809	0.039374	0.022463	0.023265	0.026456	0.021171	0.016455	0.020272	0.01653	0.015071	0.043381	0.039156	0.026241
184.4	0.395778	0.283832	0.398962	0.399151	0.293955	0.401132	0.243072	0.172087	0.192398	0.240112	0.164488	0.19606	0.142262	0.093827	0.093771	0.132469	0.085133	0.089792	0.075282	0.051014	0.037229	0.074657	0.044335	0.041012	0.040864	0.025882	0.028206	0.039409	0.022484	0.023287	0.026383	0.020971	0.016019	0.020291	0.016546	0.015085	0.043279	0.039246	0.02616
184.6	0.395352	0.283714	0.398648	0.399226	0.294039	0.40125	0.242733	0.171759	0.192707	0.240222	0.164579	0.196171	0.14217	0.094419	0.093633	0.13256	0.085197	0.08986	0.075438	0.050572	0.036994	0.074718	0.044374	0.041048	0.04103	0.025639	0.028222	0.039445	0.022505	0.023309	0.026203	0.020761	0.015843	0.02031	0.016562	0.0151	0.043182	0.039329	0.026105
184.8	0.395712	0.283115	0.398559	0.399301	0.294122	0.401368	0.242395	0.171277	0.192797	0.240332	0.16467	0.196281	0.142187	0.094292	0.093273	0.132651	0.085261	0.089928	0.075522	0.050914	0.036183	0.07478	0.044413	0.041083	0.041565	0.025836	0.027721	0.03948	0.022526	0.023331	0.025881	0.020795	0.015471	0.020329	0.016578	0.015115	0.043531	0.038859	0.025659
185	0.395698	0.282832	0.398733	0.399376	0.294205	0.401486	0.241944	0.171501	0.193041	0.240442	0.164761	0.196391	0.141881	0.094147	0.093153	0.132741	0.085325	0.089996	0.075568	0.05111	0.035971	0.074841	0.044451	0.041119	0.041982	0.02579	0.027578	0.039516	0.022546	0.023352	0.025768	0.020962	0.015222	0.020348	0.016594	0.015129	0.043722	0.038941	0.025784
185.2	0.395508	0.282826	0.398958	0.39945	0.294288	0.401603	0.241816	0.1721	0.193932	0.240552	0.164852	0.196502	0.141364	0.094073	0.093803	0.132832	0.085389	0.090063	0.075492	0.051231	0.036451	0.074903	0.04449	0.041155	0.042136	0.026279	0.027843	0.039552	0.022567	0.023374	0.025025	0.020665	0.014841	0.020367	0.01661	0.015144	0.043508	0.039399	0.026522
185.4	0.395604	0.283399	0.399111	0.399524	0.294371	0.40172	0.24241	0.172867	0.194362	0.240662	0.164943	0.196612	0.141433	0.094579	0.093932	0.132922	0.085453	0.090131	0.075169	0.051776	0.036261	0.074964	0.044528	0.04119	0.042206	0.027175	0.028274	0.039587	0.022588	0.023396	0.024596	0.021144	0.014661	0.020387	0.016626	0.015158	0.04378	0.039626	0.026732
185.6	0.395418	0.283904	0.399312	0.399598	0.294453	0.401837	0.242492	0.173849	0.194608	0.240771	0.165034	0.196722	0.141086	0.095238	0.093847	0.133013	0.085517	0.090199	0.075097	0.051983	0.036043	0.075026	0.044566	0.041226	0.041888	0.027934	0.028454	0.039623	0.022609	0.023417	0.024539	0.021711	0.014654	0.020406	0.016642	0.015173	0.043877	0.040284	0.026716
185.8	0.395808	0.284211	0.399382	0.399672	0.294535	0.401954	0.242775	0.174302	0.194596	0.240881	0.165125	0.196831	0.141454	0.095283	0.093541	0.133103	0.085581	0.090267	0.075602	0.052464	0.036037	0.075087	0.044605	0.041261	0.042083	0.02869	0.028046	0.039658	0.02263	0.023439	0.024553	0.022056	0.014477	0.020425	0.016658	0.015187	0.044265	0.04064	0.026293
186	0.396308	0.283812	0.399766	0.399745	0.294618	0.40207	0.243084	0.174357	0.194795	0.24099	0.165215	0.196941	0.141544	0.095148	0.093687	0.133193	0.085644	0.090334	0.075678	0.052124	0.03587	0.075149	0.044643	0.041297	0.042251	0.028416	0.02797	0.039694	0.022651	0.02346	0.024257	0.021937	0.01457	0.020444	0.016674	0.015202	0.043829	0.040381	0.026156
186.2	0.396893	0.284174	0.399838	0.399819	0.294699	0.402186	0.24362	0.174471	0.195002	0.241099	0.165306	0.19705	0.141871	0.09517	0.093833	0.133283	0.085708	0.090402	0.075947	0.052253	0.035613	0.07521	0.044682	0.041333	0.042094	0.02866	0.028102	0.039729	0.022672	0.023482	0.024359	0.0222	0.014426	0.020463	0.01669	0.015216	0.043649	0.0405	0.026245
186.4	0.397017	0.284403	0.39984	0.399892	0.294781	0.402302	0.243634	0.174364	0.195274	0.241208	0.165396	0.19716	0.141944	0.094967	0.094045	0.133373	0.085772	0.090469	0.075914	0.052308	0.03546	0.075271	0.04472	0.041368	0.041755	0.028789	0.027729	0.039765	0.022693	0.023504	0.024556	0.021476	0.014511	0.020482	0.016706	0.015231	0.043288	0.040063	0.025255
186.6	0.396918	0.284241	0.399608	0.399964	0.294863	0.402418	0.243733	0.174285	0.195288	0.241316	0.165486	0.197269	0.142315	0.095193	0.093837	0.133463	0.085835	0.090537	0.076119	0.051946	0.035116	0.075333	0.044758	0.041404	0.041463	0.028197	0.027035	0.0398	0.022714	0.023525	0.024733	0.021353	0.014061	0.020501	0.016721	0.015245	0.042769	0.040124	0.024521
186.8	0.397134	0.284126	0.399469	0.400037	0.294944	0.402533	0.243974	0.174854	0.195145	0.241425	0.165576	0.197378	0.142652	0.095623	0.093915	0.133553	0.085899	0.090604	0.076157	0.051694	0.034979	0.075394	0.044797	0.041439	0.041449	0.027788	0.026427	0.039835	0.022735	0.023547	0.024637	0.021384	0.014125	0.02052	0.016737	0.01526	0.042632	0.040002	0.024627
187	0.397105	0.28404	0.399651	0.400109	0.295025	0.402648	0.243833	0.175377	0.195427	0.241533	0.165666	0.197487	0.142659	0.096021	0.094456	0.133643	0.085963	0.090672	0.075504	0.051941	0.035399	0.075455	0.044835	0.041475	0.040983	0.027666	0.026483	0.039871	0.022756	0.023569	0.024597	0.02119	0.014663	0.020539	0.016753	0.015274	0.04175	0.039634	0.025144
187.2	0.396649	0.28451	0.399891	0.400182	0.295106	0.402763	0.243696	0.176192	0.195301	0.241641	0.165756	0.197595	0.14279	0.096455	0.094414	0.133732	0.086026	0.090739	0.075213	0.052307	0.035699	0.075516	0.044873	0.04151	0.040631	0.027961	0.026131	0.039906	0.022776	0.02359	0.024442	0.0219	0.015025	0.020558	0.016769	0.015289	0.041322	0.03995	0.025311
187.4	0.396829	0.284668	0.400576	0.400253	0.295186	0.402877	0.244136	0.176402	0.195566	0.241749	0.165846	0.197704	0.142939	0.096717	0.094691	0.133822	0.086089	0.090806	0.075282	0.052103	0.036444	0.075577	0.044912	0.041546	0.040801	0.02731	0.026322	0.039942	0.022797	0.023612	0.024915	0.021952	0.01522	0.020577	0.016785	0.015303	0.041294	0.039968	0.025745
187.6	0.396474	0.285045	0.401004	0.400325	0.295267	0.402991	0.243861	0.176886	0.195831	0.241857	0.165935	0.197813	0.142799	0.096919	0.095029	0.133912	0.086153	0.090874	0.075461	0.052086	0.037365	0.075638	0.04495	0.041581	0.040636	0.027423	0.026884	0.039977	0.022818	0.023633	0.02452	0.022032	0.01599	0.020597	0.016801	0.015317	0.041234	0.039981	0.025911
187.8	0.396284	0.285288	0.400845	0.400397	0.295347	0.403105	0.243601	0.176918	0.195251	0.241964	0.166025	0.197921	0.142951	0.096918	0.094801	0.134001	0.086216	0.090941	0.075728	0.052086	0.03768	0.0757	0.044988	0.041617	0.040765	0.026983	0.026903	0.040012	0.022839	0.023655	0.02458	0.021706	0.015912	0.020616	0.016817	0.015332	0.041068	0.040004	0.025472
188	0.396243	0.285911	0.401383	0.400468	0.295427	0.403219	0.243607	0.177057	0.195173	0.242072	0.166114	0.198029	0.143363	0.097135	0.094555	0.13409	0.086279	0.091008	0.076319	0.052072	0.038386	0.075761	0.045026	0.041652	0.041037	0.02717	0.027264	0.040048	0.02286	0.023676	0.025281	0.0219	0.016025	0.020635	0.016833	0.015346	0.041242	0.040214	0.025403
188.2	0.396427	0.285802	0.401082	0.400539	0.295507	0.403332	0.243324	0.176721	0.194445	0.242179	0.166203	0.198137	0.143749	0.096775	0.094204	0.13418	0.086343	0.091075	0.077088	0.051868	0.038561	0.075822	0.045065	0.041687	0.041394	0.026755	0.026852	0.040083	0.022881	0.023698	0.025795	0.021747	0.015781	0.020654	0.016849	0.015361	0.041479	0.040015	0.024809
188.4	0.396465	0.285451	0.40151	0.40061	0.295587	0.403445	0.243279	0.176045	0.194561	0.242286	0.166292	0.198245	0.14392	0.096476	0.094095	0.134269	0.086406	0.091142	0.077358	0.051502	0.038859	0.075883	0.045103	0.041723	0.041476	0.026624	0.027292	0.040118	0.022901	0.02372	0.025728	0.021891	0.016287	0.020673	0.016865	0.015375	0.041548	0.040046	0.025231
188.6	0.396331	0.285549	0.401195	0.40068	0.295666	0.403558	0.243518	0.175353	0.194883	0.242393	0.166381	0.198353	0.144258	0.096392	0.09413	0.134358	0.086469	0.091209	0.077856	0.051645	0.038859	0.075943	0.045141	0.041758	0.042069	0.026723	0.027559	0.040154	0.022922	0.023741	0.025453	0.022158	0.016535	0.020692	0.01688	0.01539	0.042201	0.03995	0.025094
188.8	0.397105	0.285418	0.400957	0.400751	0.295746	0.403671	0.244038	0.175198	0.195351	0.242499	0.16647	0.19846	0.144732	0.095863	0.0942	0.134447	0.086532	0.091276	0.078299	0.052026	0.038328	0.076004	0.045179	0.041794	0.042755	0.026836	0.027556	0.040189	0.022943	0.023763	0.025403	0.022483	0.016273	0.020711	0.016896	0.015404	0.043148	0.039709	0.02509
189	0.39706	0.285512	0.401293	0.400821	0.295825	0.403783	0.244423	0.174616	0.195941	0.242606	0.166559	0.198568	0.144759	0.095506	0.094714	0.134536	0.086595	0.091343	0.078674	0.051865	0.038918	0.076065	0.045217	0.041829	0.043068	0.026134	0.028292	0.040224	0.022964	0.023784	0.025551	0.02233	0.016319	0.02073	0.016912	0.015419	0.043668	0.039565	0.02584
189.2	0.39739	0.286001	0.401561	0.400891	0.295904	0.403895	0.245023	0.174855	0.196272	0.242712	0.166648	0.198675	0.144883	0.095855	0.095024	0.134625	0.086658	0.09141	0.079071	0.052004	0.039479	0.076126	0.045255	0.041864	0.043486	0.026403	0.028747	0.04026	0.022985	0.023806	0.025678	0.022535	0.016655	0.020749	0.016928	0.015433	0.044281	0.039769	0.026089
189.4	0.397238	0.286341	0.401737	0.40096	0.295982	0.404007	0.245241	0.174987	0.196541	0.242818	0.166736	0.198783	0.144671	0.096019	0.095008	0.134714	0.086721	0.091477	0.079171	0.052089	0.039033	0.076187	0.045294	0.041899	0.043108	0.02678	0.02948	0.040295	0.023005	0.023827	0.025458	0.023227	0.016712	0.020768	0.016944	0.015448	0.044932	0.039601	0.025819
189.6	0.397475	0.2866	0.402048	0.40103	0.296061	0.404118	0.244989	0.175249	0.196463	0.242924	0.166825	0.19889	0.144582	0.096003	0.094679	0.134802	0.086784	0.091543	0.079	0.052393	0.0385	0.076248	0.045332	0.041935	0.043197	0.027184	0.029251	0.04033	0.023026	0.023849	0.025617	0.023523	0.016956	0.020787	0.01696	0.015462	0.044915	0.039704	0.025659
189.8	0.397843	0.286512	0.402741	0.401099	0.296139	0.404229	0.245144	0.17501	0.196841	0.24303	0.166913	0.198997	0.144501	0.0959	0.095059	0.134891	0.086847	0.09161	0.079741	0.052702	0.038808	0.076308	0.04537	0.04197	0.043473	0.027312	0.029257	0.040365	0.023047	0.02387	0.025807	0.023769	0.017267	0.020806	0.016976	0.015476	0.044819	0.039717	0.025834
190	0.398464	0.286237	0.402659	0.401168	0.296217	0.40434	0.245418	0.17523	0.196919	0.243135	0.167001	0.199103	0.144395	0.095793	0.095012	0.134979	0.08691	0.091677	0.079726	0.052597	0.038372	0.076369	0.045408	0.042005	0.043349	0.026771	0.029197	0.040401	0.023068	0.023892	0.026085	0.023508	0.016878	0.020825	0.016991	0.015491	0.044546	0.039501	0.025529
190.2	0.398758	0.286561	0.402462	0.401237	0.296295	0.404451	0.245816	0.175611	0.197225	0.243241	0.167089	0.19921	0.144759	0.095997	0.095204	0.135068	0.086973	0.091743	0.079922	0.052651	0.038046	0.07643	0.045446	0.042041	0.043156	0.026852	0.028891	0.040436	0.023089	0.023913	0.0266	0.023809	0.016799	0.020844	0.017007	0.015505	0.044573	0.039802	0.025265
190.4	0.398415	0.286791	0.402342	0.401306	0.296373	0.404561	0.245817	0.175574	0.197538	0.243346	0.167177	0.199317	0.14482	0.096219	0.095698	0.135156	0.087035	0.09181	0.079692	0.052604	0.037864	0.07649	0.045484	0.042076	0.043197	0.026281	0.028762	0.040471	0.023109	0.023935	0.026838	0.022991	0.01734	0.020863	0.017023	0.01552	0.044533	0.039612	0.024752
190.6	0.398947	0.28681	0.402324	0.401374	0.29645	0.404671	0.246301	0.176054	0.197416	0.243451	0.167265	0.199423	0.145193	0.096465	0.095696	0.135245	0.087098	0.091876	0.080275	0.05258	0.037495	0.076551	0.045522	0.042111	0.043372	0.025823	0.028351	0.040506	0.02313	0.023956	0.027296	0.022932	0.017014	0.020882	0.017039	0.015534	0.044371	0.039815	0.024815
190.8	0.398977	0.28708	0.402635	0.401442	0.296528	0.404781	0.246543	0.176298	0.197675	0.243556	0.167353	0.199529	0.145088	0.096993	0.096226	0.135333	0.087161	0.091943	0.079812	0.052906	0.037726	0.076612	0.04556	0.042146	0.043216	0.026131	0.02824	0.040541	0.023151	0.023978	0.027101	0.022789	0.017173	0.020901	0.017055	0.015549	0.044099	0.040103	0.025132
191	0.398601	0.287543	0.403251	0.40151	0.296605	0.404891	0.246168	0.175941	0.197733	0.243661	0.16744	0.199635	0.144715	0.097523	0.096354	0.135421	0.087223	0.092009	0.079392	0.053232	0.037912	0.076672	0.045598	0.042181	0.042634	0.026685	0.028321	0.040576	0.023172	0.023999	0.026666	0.022773	0.017332	0.02092	0.017071	0.015563	0.043758	0.040202	0.025042
191.2	0.398681	0.2878	0.403533	0.401578	0.296682	0.405	0.246636	0.176091	0.197714	0.243765	0.167528	0.199741	0.144543	0.097876	0.096566	0.135509	0.087286	0.092076	0.079436	0.053009	0.037754	0.076733	0.045636	0.042216	0.042444	0.027076	0.02831	0.040612	0.023192	0.024021	0.026744	0.022959	0.017283	0.020939	0.017086	0.015577	0.044106	0.040662	0.024921
191.4	0.398452	0.287845	0.403707	0.401646	0.296759	0.405109	0.246291	0.176201	0.197272	0.24387	0.167615	0.199847	0.144347	0.097886	0.096552	0.135597	0.087348	0.092142	0.078846	0.052753	0.03739	0.076793	0.045674	0.042252	0.042014	0.02696	0.028292	0.040647	0.023213	0.024042	0.026452	0.022385	0.016696	0.020958	0.017102	0.015592	0.04431	0.040628	0.024665
191.6	0.398435	0.287703	0.403546	0.401713	0.296835	0.405218	0.24651	0.176288	0.197405	0.243974	0.167702	0.199953	0.14418	0.097923	0.096749	0.135685	0.087411	0.092208	0.078886	0.052785	0.037487	0.076853	0.045712	0.042287	0.04192	0.02704	0.028376	0.040682	0.023234	0.024064	0.026508	0.022189	0.016286	0.020977	0.017118	0.015606	0.044128	0.040662	0.024267
191.8	0.398622	0.287914	0.403533	0.40178	0.296912	0.405327	0.246424	0.1763	0.19691	0.244078	0.167789	0.200058	0.14454	0.09812	0.096558	0.135772	0.087473	0.092274	0.07868	0.052986	0.037925	0.076914	0.04575	0.042322	0.041738	0.027325	0.028513	0.040717	0.023254	0.024085	0.026254	0.021478	0.015891	0.020995	0.017134	0.015621	0.044108	0.041335	0.02421
192	0.399129	0.287623	0.40312	0.401847	0.296988	0.405435	0.246784	0.175968	0.196288	0.244182	0.167877	0.200164	0.145357	0.097607	0.096225	0.13586	0.087535	0.092341	0.078812	0.052441	0.037709	0.076974	0.045787	0.042357	0.041939	0.027221	0.028083	0.040752	0.023275	0.024106	0.026615	0.021528	0.015822	0.021014	0.01715	0.015635	0.044045	0.041233	0.023536
192.2	0.39931	0.286864	0.402859	0.401914	0.297064	0.405543	0.246884	0.175238	0.195789	0.244286	0.167963	0.200269	0.145482	0.097198	0.09593	0.135948	0.087598	0.092407	0.078847	0.052163	0.03742	0.077034	0.045825	0.042392	0.041921	0.026927	0.027327	0.040787	0.023296	0.024128	0.026244	0.021018	0.015364	0.021033	0.017166	0.015649	0.044037	0.040835	0.023265
192.4	0.39977	0.286751	0.402777	0.401981	0.29714	0.405651	0.247146	0.174903	0.196398	0.244389	0.16805	0.200374	0.14567	0.097062	0.09606	0.136035	0.08766	0.092473	0.078754	0.052006	0.038001	0.077095	0.045863	0.042427	0.042145	0.026908	0.028028	0.040822	0.023317	0.024149	0.026088	0.021007	0.015589	0.021052	0.017181	0.015664	0.044154	0.041046	0.023419
192.6	0.400315	0.286839	0.402605	0.402047	0.297216	0.405758	0.247361	0.174671	0.196873	0.244493	0.168137	0.200479	0.146113	0.096693	0.096233	0.136123	0.087722	0.092539	0.079117	0.051879	0.038064	0.077155	0.045901	0.042462	0.042392	0.026896	0.028393	0.040857	0.023337	0.024171	0.025601	0.02129	0.015425	0.021071	0.017197	0.015678	0.044662	0.041076	0.023515
192.8	0.401021	0.286802	0.402639	0.402113	0.297291	0.405865	0.247767	0.174385	0.197486	0.244596	0.168223	0.200584	0.146764	0.096131	0.096432	0.13621	0.087784	0.092605	0.079383	0.051657	0.037972	0.077215	0.045939	0.042497	0.042979	0.026323	0.028406	0.040892	0.023358	0.024192	0.025351	0.021023	0.015444	0.02109	0.017213	0.015692	0.045203	0.040517	0.024104
193	0.401011	0.286946	0.403423	0.402179	0.297366	0.405972	0.247286	0.17385	0.198007	0.244699	0.16831	0.200689	0.146673	0.095758	0.09713	0.136298	0.087846	0.092671	0.079316	0.051546	0.038565	0.077275	0.045977	0.042532	0.043251	0.025883	0.028807	0.040927	0.023379	0.024213	0.025492	0.020523	0.015425	0.021109	0.017229	0.015707	0.045046	0.040177	0.025008
193.2	0.401302	0.287264	0.403491	0.402245	0.297442	0.406079	0.247558	0.173798	0.197793	0.244802	0.168396	0.200794	0.146973	0.095506	0.096566	0.136385	0.087908	0.092736	0.079391	0.051673	0.038071	0.077336	0.046014	0.042567	0.043497	0.026337	0.028527	0.040962	0.023399	0.024235	0.02502	0.020922	0.01503	0.021128	0.017245	0.015721	0.04516	0.039896	0.024686
193.4	0.400781	0.28742	0.40352	0.40231	0.297517	0.406186	0.246779	0.173831	0.197806	0.244904	0.168482	0.200898	0.146907	0.095206	0.096455	0.136472	0.08797	0.092802	0.07925	0.051554	0.037953	0.077396	0.046052	0.042602	0.043454	0.026625	0.028941	0.040997	0.02342	0.024256	0.024217	0.021144	0.014985	0.021147	0.01726	0.015736	0.045116	0.039523	0.025276
193.6	0.401007	0.287958	0.403648	0.402375	0.297591	0.406292	0.246707	0.174287	0.198082	0.245007	0.168569	0.201003	0.14699	0.095125	0.096488	0.136559	0.088032	0.092868	0.079461	0.051655	0.0379	0.077456	0.04609	0.042637	0.043809	0.026903	0.028859	0.041032	0.023441	0.024278	0.024345	0.021348	0.015219	0.021166	0.017276	0.01575	0.045012	0.03934	0.025851
193.8	0.401077	0.288345	0.404144	0.402441	0.297666	0.406398	0.246689	0.175221	0.198805	0.245109	0.168655	0.201107	0.146861	0.095558	0.096973	0.136646	0.088094	0.092934	0.079798	0.051823	0.038296	0.077516	0.046128	0.042672	0.044357	0.027487	0.028657	0.041067	0.023461	0.024299	0.024346	0.021922	0.015269	0.021185	0.017292	0.015764	0.045076	0.03959	0.026397
194	0.401364	0.288657	0.404205	0.402505	0.29774	0.406504	0.246923	0.175951	0.198909	0.245211	0.16874	0.201211	0.147369	0.095815	0.096978	0.136733	0.088156	0.092999	0.079742	0.051856	0.038339	0.077576	0.046165	0.042707	0.044472	0.027403	0.028359	0.041102	0.023482	0.02432	0.024774	0.022108	0.015454	0.021203	0.017308	0.015779	0.044902	0.039491	0.026453
194.2	0.401357	0.288836	0.404755	0.40257	0.297814	0.406609	0.247301	0.176207	0.199744	0.245313	0.168826	0.201315	0.147684	0.096281	0.097425	0.13682	0.088218	0.093065	0.07967	0.052492	0.038468	0.077636	0.046203	0.042742	0.044652	0.027881	0.02846	0.041137	0.023503	0.024342	0.024909	0.022403	0.01583	0.021222	0.017323	0.015793	0.044777	0.039699	0.027088
194.4	0.401374	0.2894	0.405133	0.402635	0.297888	0.406714	0.247121	0.176342	0.20041	0.245415	0.168912	0.201419	0.147916	0.096405	0.097818	0.136906	0.08828	0.093131	0.079632	0.052925	0.038517	0.077696	0.046241	0.042777	0.044704	0.027865	0.028855	0.041172	0.023523	0.024363	0.025123	0.022124	0.016495	0.021241	0.017339	0.015807	0.045001	0.039628	0.028072
194.6	0.401388	0.290122	0.405459	0.402699	0.297962	0.406819	0.247412	0.177277	0.20081	0.245517	0.168997	0.201522	0.147597	0.09715	0.097586	0.136993	0.088342	0.093196	0.079914	0.053631	0.038872	0.077756	0.046278	0.042812	0.044731	0.028698	0.028678	0.041207	0.023544	0.024384	0.025323	0.022731	0.016163	0.02126	0.017355	0.015822	0.045001	0.040265	0.028351
194.8	0.400965	0.290406	0.405565	0.402763	0.298036	0.406924	0.24748	0.177257	0.201038	0.245618	0.169083	0.201626	0.147157	0.098036	0.097233	0.13708	0.088403	0.093262	0.079429	0.054117	0.038584	0.077815	0.046316	0.042847	0.044174	0.029046	0.028752	0.041242	0.023564	0.024406	0.025219	0.023115	0.016377	0.021279	0.017371	0.015836	0.045025	0.040998	0.027952
195	0.400685	0.291165	0.406025	0.402827	0.298109	0.407029	0.24765	0.177619	0.201475	0.24572	0.169168	0.201729	0.146705	0.098707	0.097387	0.137166	0.088465	0.093327	0.079179	0.054577	0.03859	0.077875	0.046354	0.042881	0.043633	0.029362	0.029227	0.041277	0.023585	0.024427	0.024792	0.023729	0.016603	0.021298	0.017386	0.01585	0.044816	0.041598	0.028173
195.2	0.400437	0.291534	0.405896	0.402891	0.298183	0.407133	0.247995	0.178665	0.201529	0.245821	0.169253	0.201833	0.146534	0.099365	0.097306	0.137253	0.088527	0.093393	0.078913	0.05514	0.038577	0.077935	0.046391	0.042916	0.043414	0.029316	0.029422	0.041311	0.023606	0.024448	0.024966	0.023839	0.016223	0.021317	0.017402	0.015865	0.045015	0.041999	0.028215
195.4	0.400209	0.291458	0.405934	0.402954	0.298256	0.407237	0.248001	0.178827	0.201496	0.245922	0.169338	0.201936	0.1464	0.099608	0.097073	0.137339	0.088588	0.093458	0.078216	0.055201	0.038685	0.077995	0.046429	0.042951	0.042905	0.029082	0.029329	0.041346	0.023626	0.02447	0.025031	0.023933	0.016115	0.021335	0.017418	0.015879	0.044906	0.042049	0.027991
195.6	0.400238	0.291419	0.405736	0.403018	0.298329	0.40734	0.248578	0.178672	0.201366	0.246022	0.169423	0.202039	0.146232	0.099592	0.097002	0.137425	0.08865	0.093523	0.078219	0.055133	0.038606	0.078055	0.046466	0.042986	0.042888	0.029052	0.029199	0.041381	0.023647	0.024491	0.024986	0.023829	0.015776	0.021354	0.017434	0.015893	0.044555	0.042091	0.027854
195.8	0.400855	0.291606	0.405837	0.403081	0.298401	0.407444	0.248562	0.178609	0.201034	0.246123	0.169508	0.202142	0.146737	0.099516	0.096916	0.137511	0.088711	0.093588	0.078593	0.055126	0.038717	0.078114	0.046504	0.043021	0.042709	0.029275	0.029628	0.041416	0.023667	0.024512	0.025476	0.023809	0.016208	0.021373	0.017449	0.015908	0.044639	0.042631	0.028095
196	0.40126	0.291603	0.405454	0.403144	0.298474	0.407547	0.248703	0.178721	0.20097	0.246224	0.169593	0.202244	0.146668	0.099423	0.096798	0.137597	0.088773	0.093654	0.078441	0.054676	0.038531	0.078174	0.046541	0.043055	0.042845	0.02891	0.029301	0.041451	0.023688	0.024534	0.025826	0.024456	0.016077	0.021392	0.017465	0.015922	0.04439	0.042555	0.027578
196.2	0.401694	0.291862	0.405821	0.403206	0.298546	0.40765	0.248853	0.178831	0.201228	0.246324	0.169678	0.202347	0.146338	0.099773	0.097013	0.137683	0.088834	0.093719	0.078572	0.054806	0.038657	0.078234	0.046579	0.04309	0.042842	0.028756	0.02945	0.041486	0.023709	0.024555	0.025889	0.024116	0.015857	0.021411	0.017481	0.015936	0.04416	0.043111	0.027946
196.4	0.402228	0.291918	0.406213	0.403269	0.298619	0.407753	0.248571	0.178779	0.201966	0.246424	0.169762	0.202449	0.146178	0.099712	0.097295	0.137769	0.088895	0.093784	0.078347	0.054785	0.039553	0.078293	0.046616	0.043125	0.042957	0.028373	0.030463	0.04152	0.023729	0.024576	0.025997	0.023916	0.016295	0.02143	0.017497	0.015951	0.043991	0.043394	0.028061
196.6	0.402627	0.291905	0.40641	0.403331	0.298691	0.407855	0.248803	0.177827	0.202188	0.246524	0.169847	0.202552	0.14644	0.099286	0.097638	0.137855	0.088957	0.093849	0.078483	0.054162	0.039834	0.078353	0.046654	0.04316	0.042872	0.028196	0.030569	0.041555	0.02375	0.024597	0.02583	0.024101	0.015936	0.021448	0.017512	0.015965	0.044531	0.043163	0.028386
196.8	0.402615	0.292093	0.406872	0.403393	0.298763	0.407958	0.248943	0.176994	0.202273	0.246624	0.169931	0.202654	0.146653	0.098955	0.097536	0.137941	0.089018	0.093914	0.078878	0.053966	0.039727	0.078412	0.046691	0.043194	0.042968	0.027892	0.030491	0.04159	0.02377	0.024619	0.02575	0.02362	0.015928	0.021467	0.017528	0.015979	0.044842	0.042658	0.028337
197	0.40285	0.291619	0.407044	0.403455	0.298834	0.40806	0.248869	0.176521	0.202425	0.246724	0.170015	0.202756	0.146831	0.098375	0.097923	0.138027	0.089079	0.093979	0.079227	0.053575	0.039884	0.078472	0.046729	0.043229	0.04262	0.027644	0.030586	0.041625	0.023791	0.02464	0.025777	0.023227	0.015701	0.021486	0.017544	0.015994	0.044886	0.041928	0.028424
197.2	0.403107	0.291255	0.406588	0.403517	0.298906	0.408161	0.249325	0.175936	0.201917	0.246823	0.170099	0.202858	0.147236	0.098089	0.097312	0.138112	0.08914	0.094044	0.079266	0.053071	0.039408	0.078531	0.046766	0.043264	0.042771	0.02741	0.030344	0.041659	0.023811	0.024661	0.025805	0.023005	0.015602	0.021505	0.01756	0.016008	0.045368	0.040863	0.028003
197.4	0.403277	0.291068	0.406604	0.403579	0.298977	0.408263	0.249235	0.176093	0.201943	0.246922	0.170183	0.20296	0.146883	0.097911	0.097385	0.138198	0.089201	0.094109	0.079532	0.052692	0.039541	0.078591	0.046804	0.043298	0.043054	0.027097	0.030371	0.041694	0.023832	0.024682	0.026007	0.022881	0.015589	0.021524	0.017575	0.016022	0.045423	0.040219	0.02791
197.6	0.403672	0.291047	0.406656	0.40364	0.299048	0.408364	0.249151	0.176656	0.202542	0.247022	0.170267	0.203062	0.146815	0.097784	0.097703	0.138283	0.089262	0.094173	0.079776	0.052648	0.039657	0.07865	0.046841	0.043333	0.043057	0.027159	0.030071	0.041729	0.023852	0.024704	0.025838	0.023127	0.015798	0.021542	0.017591	0.016036	0.045302	0.040046	0.027714
197.8	0.40426	0.290963	0.407122	0.403701	0.299119	0.408465	0.24941	0.177034	0.202655	0.247121	0.170351	0.203163	0.147526	0.098019	0.098103	0.138369	0.089323	0.094238	0.0804	0.052905	0.039533	0.07871	0.046878	0.043368	0.043822	0.027079	0.029602	0.041763	0.023873	0.024725	0.025639	0.023033	0.015756	0.021561	0.017607	0.016051	0.045355	0.039848	0.02764
198	0.40414	0.290127	0.406818	0.403762	0.29919	0.408566	0.24912	0.176633	0.202491	0.247219	0.170435	0.203265	0.147519	0.097933	0.097955	0.138454	0.089384	0.094303	0.080415	0.052801	0.039356	0.078769	0.046916	0.043402	0.043545	0.026693	0.029589	0.041798	0.023893	0.024746	0.025588	0.022613	0.015918	0.02158	0.017622	0.016065	0.045258	0.03955	0.027319
198.2	0.404821	0.289967	0.406628	0.403823	0.299261	0.408666	0.249591	0.1767	0.20291	0.247318	0.170518	0.203366	0.148019	0.098423	0.098114	0.138539	0.089445	0.094368	0.081078	0.053339	0.038936	0.078828	0.046953	0.043437	0.044225	0.027229	0.029468	0.041833	0.023914	0.024767	0.025661	0.022783	0.015974	0.021599	0.017638	0.016079	0.045856	0.039473	0.02731
198.4	0.404854	0.290288	0.406365	0.403884	0.299331	0.408767	0.24987	0.177284	0.202951	0.247417	0.170602	0.203467	0.148737	0.098753	0.098342	0.138624	0.089506	0.094432	0.081875	0.0534	0.038728	0.078887	0.046991	0.043472	0.044771	0.027067	0.029236	0.041867	0.023934	0.024789	0.026137	0.022831	0.016476	0.021617	0.017654	0.016094	0.046337	0.039494	0.027124
198.6	0.40464	0.290084	0.406438	0.403944	0.299402	0.408867	0.249793	0.177577	0.203068	0.247515	0.170685	0.203568	0.148499	0.099089	0.098507	0.13871	0.089567	0.094497	0.081823	0.053434	0.038858	0.078947	0.047028	0.043506	0.044853	0.026867	0.028851	0.041902	0.023955	0.02481	0.025931	0.023061	0.016554	0.021636	0.017669	0.016108	0.046226	0.039771	0.026582
198.8	0.404325	0.290107	0.406103	0.404004	0.299472	0.408967	0.250093	0.177693	0.203082	0.247613	0.170768	0.203669	0.148359	0.099366	0.098278	0.138794	0.089628	0.094561	0.081562	0.05364	0.038946	0.079006	0.047065	0.043541	0.04484	0.026441	0.028944	0.041937	0.023975	0.024831	0.025576	0.023129	0.016996	0.021655	0.017685	0.016122	0.04625	0.039905	0.026019
199	0.404443	0.290379	0.406627	0.404064	0.299542	0.409066	0.250836	0.178102	0.202988	0.247711	0.170851	0.20377	0.148747	0.099361	0.098703	0.138879	0.089688	0.094626	0.081848	0.053848	0.039182	0.079065	0.047102	0.043575	0.045403	0.026457	0.029277	0.041971	0.023996	0.024852	0.025529	0.023269	0.016771	0.021674	0.017701	0.016136	0.045938	0.03975	0.026223
199.2	0.404529	0.290304	0.406728	0.404124	0.299611	0.409166	0.251036	0.178454	0.202734	0.247809	0.170934	0.20387	0.14859	0.099325	0.098693	0.138964	0.089749	0.09469	0.081902	0.053822	0.03951	0.079124	0.04714	0.04361	0.045357	0.026239	0.029102	0.042006	0.024016	0.024873	0.025462	0.022936	0.016843	0.021692	0.017716	0.016151	0.045994	0.039774	0.025807
199.4	0.404777	0.290127	0.407095	0.404184	0.299681	0.409265	0.251409	0.178512	0.20235	0.247907	0.171017	0.203971	0.148803	0.099206	0.098806	0.139049	0.08981	0.094755	0.081794	0.053317	0.039172	0.079183	0.047177	0.043644	0.045673	0.026024	0.028807	0.04204	0.024037	0.024895	0.025875	0.022689	0.016967	0.021711	0.017732	0.016165	0.04604	0.039789	0.025414
199.6	0.404844	0.290637	0.407537	0.404244	0.29975	0.409364	0.25145	0.178786	0.201839	0.248004	0.1711	0.204071	0.148844	0.099523	0.098798	0.139134	0.08987	0.094819	0.081713	0.053618	0.039001	0.079242	0.047214	0.043679	0.04576	0.026591	0.028685	0.042075	0.024057	0.024916	0.026192	0.023085	0.016805	0.02173	0.017748	0.016179	0.046322	0.040295	0.025333
199.8	0.404938	0.290838	0.408189	0.404303	0.29982	0.409462	0.251262	0.179138	0.20158	0.248102	0.171182	0.204172	0.14878	0.099845	0.099279	0.139218	0.089931	0.094883	0.081949	0.053815	0.039225	0.079301	0.047251	0.043713	0.045876	0.026674	0.029173	0.04211	0.024078	0.024937	0.026875	0.023491	0.017161	0.021749	0.017763	0.016193	0.04614	0.040882	0.025456
200	0.404711	0.291084	0.408562	0.404362	0.299889	0.409561	0.25137	0.179506	0.201575	0.248199	0.171265	0.204272	0.148654	0.100442	0.099681	0.139303	0.089991	0.094947	0.081373	0.053741	0.039292	0.07936	0.047288	0.043748	0.046156	0.026733	0.029282	0.042144	0.024098	0.024958	0.027124	0.023669	0.016945	0.021767	0.017779	0.016208	0.04597	0.041198	0.025875
200.2	0.404484	0.291506	0.409071	0.404421	0.299958	0.409659	0.251452	0.179531	0.201897	0.248296	0.171347	0.204372	0.148726	0.10051	0.099748	0.139387	0.090052	0.095012	0.081373	0.053828	0.039176	0.079419	0.047326	0.043782	0.045821	0.026912	0.029513	0.042179	0.024119	0.024979	0.027233	0.023157	0.016924	0.021786	0.017795	0.016222	0.045733	0.041843	0.026042
200.4	0.404346	0.29196	0.409515	0.40448	0.300026	0.409757	0.251297	0.179941	0.201947	0.248393	0.17143	0.204472	0.148783	0.10087	0.099611	0.139472	0.090112	0.095076	0.081448	0.0545	0.03944	0.079478	0.047363	0.043816	0.045789	0.027463	0.029608	0.042213	0.024139	0.025	0.027617	0.023255	0.016969	0.021805	0.01781	0.016236	0.045736	0.042052	0.026428
200.6	0.404078	0.292446	0.4095	0.404538	0.300095	0.409854	0.251516	0.179989	0.202068	0.24849	0.171512	0.204571	0.148681	0.100953	0.099382	0.139556	0.090173	0.09514	0.081223	0.055051	0.039236	0.079537	0.0474	0.043851	0.045335	0.028005	0.029303	0.042248	0.024159	0.025022	0.027931	0.023726	0.017005	0.021823	0.017826	0.01625	0.045579	0.042175	0.026628
200.8	0.403842	0.292738	0.409945	0.404597	0.300163	0.409952	0.251805	0.180276	0.202328	0.248586	0.171594	0.204671	0.148701	0.100759	0.099468	0.13964	0.090233	0.095204	0.081359	0.055095	0.039132	0.079596	0.047437	0.043885	0.044999	0.028325	0.029123	0.042282	0.02418	0.025043	0.027838	0.023291	0.017056	0.021842	0.017842	0.016265	0.045724	0.041952	0.026528
201	0.403677	0.292523	0.409646	0.404655	0.300232	0.410049	0.251713	0.18077	0.202351	0.248683	0.171676	0.20477	0.148785	0.100678	0.099476	0.139724	0.090293	0.095268	0.081027	0.055149	0.039164	0.079655	0.047474	0.04392	0.044386	0.02827	0.029271	0.042317	0.0242	0.025064	0.027554	0.022996	0.01701	0.021861	0.017857	0.016279	0.045271	0.041685	0.026914
201.2	0.403524	0.292581	0.409264	0.404713	0.3003	0.410146	0.251403	0.181133	0.202649	0.248779	0.171758	0.20487	0.148663	0.100759	0.099149	0.139808	0.090353	0.095332	0.080341	0.055193	0.039057	0.079714	0.047511	0.043954	0.044047	0.02852	0.028887	0.042351	0.024221	0.025085	0.0276	0.022647	0.017093	0.02188	0.017873	0.016293	0.045257	0.0418	0.026942
201.4	0.403336	0.292836	0.409216	0.404771	0.300368	0.410243	0.251161	0.182107	0.20296	0.248875	0.17184	0.204969	0.148413	0.100857	0.098943	0.139892	0.090414	0.095396	0.080352	0.055496	0.038981	0.079772	0.047548	0.043988	0.043573	0.028866	0.028789	0.042386	0.024241	0.025106	0.027002	0.022603	0.017004	0.021898	0.017889	0.016307	0.044866	0.042229	0.027158
201.6	0.40328	0.292788	0.409117	0.404829	0.300435	0.410339	0.250545	0.182132	0.203476	0.248971	0.171922	0.205068	0.148505	0.100714	0.098834	0.139976	0.090474	0.09546	0.079991	0.055594	0.038967	0.079831	0.047585	0.044023	0.042995	0.02889	0.028673	0.04242	0.024261	0.025127	0.026331	0.022471	0.017159	0.021917	0.017904	0.016321	0.044379	0.042164	0.02754
201.8	0.403186	0.292782	0.40884	0.404886	0.300503	0.410436	0.250779	0.182184	0.203534	0.249067	0.172003	0.205167	0.14839	0.100444	0.098635	0.14006	0.090534	0.095523	0.080086	0.05516	0.038635	0.07989	0.047622	0.044057	0.042881	0.02869	0.028579	0.042454	0.024282	0.025148	0.025513	0.021915	0.016545	0.021936	0.01792	0.016336	0.044168	0.042024	0.027531
202	0.402856	0.292897	0.408341	0.404943	0.30057	0.410532	0.250694	0.182642	0.204014	0.249162	0.172085	0.205266	0.148391	0.100738	0.098461	0.140144	0.090594	0.095587	0.080047	0.055123	0.038398	0.079949	0.047659	0.044091	0.042692	0.02872	0.028364	0.042489	0.024302	0.025169	0.025153	0.021874	0.016433	0.021954	0.017935	0.01635	0.044365	0.042231	0.027474
202.2	0.403692	0.293521	0.408399	0.405001	0.300638	0.410628	0.251569	0.182704	0.203969	0.249258	0.172166	0.205365	0.149409	0.100966	0.098501	0.140227	0.090654	0.095651	0.081236	0.055345	0.038354	0.080007	0.047696	0.044126	0.043663	0.029097	0.02815	0.042523	0.024323	0.02519	0.02545	0.022538	0.016328	0.021973	0.017951	0.016364	0.044683	0.042128	0.027474
202.4	0.403386	0.293776	0.408379	0.405058	0.300705	0.410723	0.251453	0.182891	0.203908	0.249353	0.172247	0.205463	0.149443	0.101161	0.098427	0.140311	0.090714	0.095715	0.081207	0.055396	0.03874	0.080066	0.047733	0.04416	0.043519	0.028595	0.027991	0.042558	0.024343	0.025211	0.024995	0.02251	0.016137	0.021991	0.017967	0.016378	0.044203	0.042158	0.027716
202.6	0.403737	0.293895	0.409072	0.405114	0.300772	0.410818	0.251927	0.182836	0.204659	0.249448	0.172328	0.205562	0.148904	0.101132	0.098773	0.140394	0.090774	0.095778	0.081155	0.055334	0.039512	0.080124	0.04777	0.044194	0.043502	0.028497	0.028136	0.042592	0.024363	0.025232	0.024851	0.022597	0.016315	0.02201	0.017982	0.016392	0.044306	0.042083	0.028386
202.8	0.404099	0.293924	0.409655	0.405171	0.300838	0.410914	0.252779	0.183331	0.205183	0.249543	0.172409	0.20566	0.14925	0.100796	0.099083	0.140478	0.090834	0.095842	0.081608	0.055376	0.040289	0.080183	0.047807	0.044228	0.043837	0.028383	0.028574	0.042626	0.024384	0.025254	0.024836	0.022515	0.016535	0.022029	0.017998	0.016407	0.045179	0.041871	0.028694
203	0.404769	0.29412	0.410467	0.405228	0.300905	0.411009	0.253483	0.183425	0.205012	0.249638	0.17249	0.205758	0.1499	0.100658	0.099494	0.140561	0.090894	0.095905	0.082555	0.055459	0.040423	0.080241	0.047844	0.044263	0.044217	0.028274	0.028808	0.042661	0.024404	0.025275	0.025011	0.022783	0.016074	0.022047	0.018013	0.016421	0.045338	0.041785	0.02882
203.2	0.404776	0.294386	0.410951	0.405284	0.300972	0.411103	0.253097	0.183465	0.205303	0.249733	0.172571	0.205856	0.14961	0.101019	0.099695	0.140644	0.090953	0.095969	0.082314	0.055643	0.041012	0.0803	0.047881	0.044297	0.04362	0.028201	0.028822	0.042695	0.024424	0.025296	0.024487	0.02298	0.016136	0.022066	0.018029	0.016435	0.045288	0.042301	0.028841
203.4	0.40472	0.294469	0.41152	0.40534	0.301038	0.411198	0.253085	0.183207	0.205095	0.249827	0.172652	0.205954	0.149987	0.101177	0.099902	0.140728	0.091013	0.096032	0.082296	0.055453	0.041	0.080358	0.047918	0.044331	0.043966	0.028229	0.028807	0.042729	0.024445	0.025317	0.024557	0.022417	0.016061	0.022085	0.018045	0.016449	0.045128	0.042032	0.029038
203.6	0.404749	0.294715	0.411925	0.405396	0.301104	0.411292	0.253124	0.183453	0.20529	0.249922	0.172733	0.206052	0.149954	0.101652	0.099687	0.140811	0.091073	0.096096	0.082485	0.056042	0.04126	0.080417	0.047955	0.044365	0.043706	0.028452	0.028895	0.042764	0.024465	0.025338	0.024278	0.023035	0.016005	0.022103	0.01806	0.016463	0.04538	0.042387	0.028888
203.8	0.404647	0.294566	0.412296	0.405452	0.30117	0.411386	0.25306	0.183133	0.205034	0.250016	0.172813	0.20615	0.149759	0.10131	0.100008	0.140894	0.091132	0.096159	0.082746	0.055773	0.04129	0.080475	0.047992	0.044399	0.04375	0.028248	0.029567	0.042798	0.024485	0.025359	0.024144	0.023115	0.01623	0.022122	0.018076	0.016478	0.045273	0.04232	0.029061
204	0.404958	0.29505	0.412288	0.405507	0.301236	0.41148	0.253314	0.183369	0.205134	0.25011	0.172893	0.206248	0.15032	0.101799	0.099788	0.140977	0.091192	0.096222	0.082581	0.055759	0.041059	0.080533	0.048029	0.044433	0.044052	0.028719	0.029977	0.042832	0.024506	0.02538	0.023981	0.023409	0.016349	0.02214	0.018091	0.016492	0.045075	0.042643	0.02915
204.2	0.404996	0.2959	0.412278	0.405563	0.301301	0.411573	0.253436	0.183732	0.205407	0.250204	0.172974	0.206345	0.150489	0.101838	0.099609	0.14106	0.091252	0.096286	0.083043	0.056244	0.040832	0.080592	0.048065	0.044468	0.044068	0.029441	0.030313	0.042866	0.024526	0.025401	0.024092	0.023822	0.016525	0.022159	0.018107	0.016506	0.044973	0.043319	0.028824
204.4	0.40487	0.296367	0.411963	0.405618	0.301367	0.411667	0.253123	0.184018	0.204612	0.250298	0.173054	0.206442	0.150305	0.102171	0.099326	0.141142	0.091311	0.096349	0.083145	0.056782	0.040311	0.08065	0.048102	0.044502	0.044393	0.030056	0.030246	0.042901	0.024546	0.025422	0.024625	0.024108	0.016165	0.022178	0.018122	0.01652	0.044734	0.043761	0.028355
204.6	0.404779	0.29624	0.411464	0.405673	0.301432	0.41176	0.253233	0.183967	0.204646	0.250391	0.173134	0.20654	0.150142	0.102072	0.099218	0.141225	0.091371	0.096412	0.08253	0.056532	0.039794	0.080708	0.048139	0.044536	0.044044	0.030692	0.03003	0.042935	0.024566	0.025443	0.024356	0.024078	0.016303	0.022196	0.018138	0.016534	0.044397	0.044028	0.027946
204.8	0.404987	0.295895	0.411572	0.405728	0.301497	0.411853	0.253103	0.183781	0.204618	0.250485	0.173214	0.206637	0.149903	0.10204	0.099262	0.141308	0.09143	0.096475	0.082082	0.055918	0.039631	0.080766	0.048176	0.04457	0.04402	0.031092	0.030172	0.042969	0.024587	0.025464	0.024256	0.024017	0.016221	0.022215	0.018154	0.016548	0.044629	0.043998	0.027401
205	0.404592	0.295468	0.411314	0.405783	0.301562	0.411945	0.252431	0.183742	0.204286	0.250578	0.173294	0.206734	0.149973	0.102217	0.098897	0.14139	0.091489	0.096538	0.081797	0.055882	0.039451	0.080825	0.048213	0.044604	0.043784	0.030988	0.030487	0.043003	0.024607	0.025485	0.024192	0.02393	0.016969	0.022233	0.018169	0.016563	0.044611	0.044027	0.027542
205.2	0.404901	0.29521	0.410668	0.405837	0.301627	0.412038	0.252417	0.183625	0.204286	0.250671	0.173374	0.20683	0.150026	0.102134	0.098916	0.141473	0.091549	0.096601	0.081753	0.055626	0.039545	0.080883	0.048249	0.044638	0.044161	0.030955	0.030029	0.043038	0.024627	0.025506	0.024311	0.023432	0.017234	0.022252	0.018185	0.016577	0.045062	0.043721	0.027361
205.4	0.405117	0.295402	0.411147	0.405891	0.301692	0.41213	0.252674	0.183772	0.204305	0.250764	0.173453	0.206927	0.149906	0.102195	0.09916	0.141555	0.091608	0.096664	0.081804	0.05536	0.039641	0.080941	0.048286	0.044672	0.04443	0.030966	0.030502	0.043072	0.024648	0.025527	0.024443	0.02363	0.017199	0.022271	0.0182	0.016591	0.044969	0.043539	0.027893
205.6	0.405557	0.295112	0.411046	0.405946	0.301756	0.412222	0.25313	0.183289	0.204312	0.250857	0.173533	0.207024	0.14994	0.102212	0.099328	0.141638	0.091667	0.096727	0.082109	0.055242	0.039632	0.080999	0.048323	0.044706	0.045044	0.030656	0.030145	0.043106	0.024668	0.025548	0.025005	0.023374	0.016866	0.022289	0.018216	0.016605	0.045468	0.043261	0.027614
205.8	0.405567	0.295253	0.410908	0.406	0.30182	0.412314	0.253584	0.183227	0.204105	0.25095	0.173612	0.20712	0.149974	0.102462	0.099286	0.14172	0.091727	0.09679	0.082061	0.055073	0.03966	0.081057	0.048359	0.04474	0.04539	0.03113	0.029902	0.04314	0.024688	0.025569	0.025102	0.023317	0.016307	0.022308	0.018231	0.016619	0.045434	0.043541	0.027352
206	0.406219	0.295311	0.410867	0.406054	0.301885	0.412405	0.25384	0.183231	0.203951	0.251042	0.173692	0.207216	0.150677	0.102941	0.099389	0.141802	0.091786	0.096853	0.082904	0.055373	0.03942	0.081115	0.048396	0.044774	0.046071	0.030966	0.029873	0.043174	0.024708	0.02559	0.025672	0.02362	0.016384	0.022326	0.018247	0.016633	0.04635	0.043457	0.027174
206.2	0.407051	0.295183	0.411492	0.406107	0.301949	0.412497	0.254353	0.18313	0.203637	0.251134	0.173771	0.207313	0.151159	0.102884	0.099589	0.141884	0.091845	0.096916	0.083388	0.055338	0.039506	0.081173	0.048433	0.044808	0.047017	0.031024	0.029712	0.043208	0.024729	0.025611	0.026102	0.023663	0.016128	0.022345	0.018262	0.016647	0.046323	0.043313	0.027111
206.4	0.407077	0.295308	0.411553	0.406161	0.302012	0.412588	0.254636	0.183643	0.20399	0.251227	0.17385	0.207409	0.151121	0.103287	0.099803	0.141966	0.091904	0.096978	0.082989	0.055629	0.039784	0.081231	0.048469	0.044842	0.047138	0.031008	0.029796	0.043243	0.024749	0.025632	0.026729	0.023577	0.016321	0.022363	0.018278	0.016662	0.046505	0.043437	0.027534
206.6	0.407237	0.295454	0.412546	0.406214	0.302076	0.412679	0.25514	0.183953	0.20488	0.251319	0.173929	0.207505	0.151026	0.103397	0.100498	0.142048	0.091963	0.097041	0.083296	0.055582	0.039984	0.081289	0.048506	0.044876	0.047174	0.031132	0.029549	0.043277	0.024769	0.025652	0.027043	0.023304	0.016654	0.022382	0.018293	0.016676	0.04685	0.043474	0.028029
206.8	0.407229	0.295123	0.412995	0.406268	0.30214	0.412769	0.254962	0.184122	0.205424	0.251411	0.174008	0.207601	0.151257	0.103346	0.100966	0.14213	0.092022	0.097104	0.083211	0.055644	0.04031	0.081347	0.048543	0.04491	0.046553	0.030685	0.029416	0.043311	0.024789	0.025673	0.026512	0.02326	0.016786	0.0224	0.018309	0.01669	0.046727	0.043231	0.02803
207	0.407062	0.295361	0.413006	0.406321	0.302203	0.41286	0.255187	0.184196	0.205509	0.251502	0.174087	0.207696	0.151377	0.10348	0.100838	0.142212	0.092081	0.097166	0.083418	0.055745	0.040707	0.081404	0.048579	0.044944	0.046525	0.030275	0.028973	0.043345	0.024809	0.025694	0.026427	0.023244	0.016271	0.022419	0.018325	0.016704	0.046607	0.043228	0.028058
207.2	0.406928	0.295464	0.413301	0.406373	0.302266	0.41295	0.254942	0.184049	0.206306	0.251594	0.174166	0.207792	0.151235	0.103482	0.101241	0.142294	0.09214	0.097229	0.083184	0.055679	0.041121	0.081462	0.048616	0.044977	0.046067	0.029551	0.028872	0.043379	0.02483	0.025715	0.025695	0.022718	0.016319	0.022437	0.01834	0.016718	0.04621	0.043069	0.028357
207.4	0.406746	0.29556	0.414088	0.406426	0.302329	0.41304	0.254991	0.183743	0.20643	0.251685	0.174244	0.207887	0.151506	0.103118	0.101749	0.142375	0.092199	0.097291	0.083572	0.055506	0.04159	0.08152	0.048652	0.045011	0.045778	0.028803	0.028648	0.043413	0.02485	0.025736	0.025286	0.022932	0.016747	0.022456	0.018356	0.016732	0.046006	0.042432	0.028479
207.6	0.406705	0.29578	0.414425	0.406479	0.302392	0.41313	0.255125	0.184066	0.20713	0.251777	0.174323	0.207983	0.151541	0.102919	0.101974	0.142457	0.092257	0.097354	0.083811	0.055716	0.042352	0.081578	0.048689	0.045045	0.045231	0.028179	0.028883	0.043447	0.02487	0.025757	0.025166	0.023743	0.017283	0.022474	0.018371	0.016746	0.046189	0.042573	0.02869
207.8	0.406389	0.296047	0.414639	0.406531	0.302455	0.41322	0.25447	0.183853	0.207158	0.251868	0.174401	0.208078	0.151412	0.102679	0.101908	0.142538	0.092316	0.097416	0.083512	0.055425	0.042591	0.081635	0.048725	0.045079	0.044355	0.027954	0.029018	0.043481	0.02489	0.025778	0.024843	0.023988	0.017646	0.022493	0.018387	0.01676	0.045223	0.042665	0.028901
208	0.406545	0.296705	0.41477	0.406583	0.302518	0.413309	0.254671	0.184137	0.207531	0.251959	0.17448	0.208173	0.151488	0.103256	0.101873	0.14262	0.092375	0.097479	0.083007	0.05595	0.042892	0.081693	0.048762	0.045113	0.044318	0.02826	0.028887	0.043515	0.02491	0.025799	0.024622	0.024401	0.018172	0.022511	0.018402	0.016774	0.044688	0.043258	0.029118
208.2	0.406439	0.296727	0.414833	0.406636	0.30258	0.413398	0.254574	0.184137	0.207555	0.25205	0.174558	0.208268	0.151442	0.102875	0.101611	0.142701	0.092434	0.097541	0.0834	0.055728	0.04285	0.081751	0.048798	0.045147	0.044292	0.027967	0.028468	0.043549	0.024931	0.02582	0.025325	0.024727	0.017856	0.02253	0.018418	0.016789	0.044971	0.043118	0.02894
208.4	0.406606	0.296788	0.414818	0.406687	0.302643	0.413487	0.25444	0.183936	0.207411	0.25214	0.174636	0.208363	0.151174	0.102888	0.10144	0.142782	0.092492	0.097603	0.083055	0.055669	0.042367	0.081808	0.048835	0.04518	0.04393	0.027873	0.028451	0.043583	0.024951	0.025841	0.025662	0.024651	0.017433	0.022548	0.018433	0.016803	0.044589	0.043347	0.028799
208.6	0.406879	0.296561	0.414945	0.406739	0.302705	0.413576	0.254582	0.183622	0.207928	0.252231	0.174714	0.208458	0.151215	0.102526	0.101576	0.142864	0.092551	0.097665	0.082907	0.055032	0.042314	0.081866	0.048871	0.045214	0.043484	0.027681	0.028221	0.043617	0.024971	0.025861	0.025501	0.024291	0.017741	0.022567	0.018449	0.016817	0.044232	0.04302	0.028826
208.8	0.406609	0.297015	0.415199	0.406791	0.302767	0.413665	0.254439	0.183567	0.208042	0.252321	0.174792	0.208552	0.151046	0.102808	0.101634	0.142945	0.092609	0.097728	0.0826	0.05545	0.042588	0.081923	0.048908	0.045248	0.043541	0.027818	0.028692	0.043651	0.024991	0.025882	0.025435	0.024761	0.018011	0.022585	0.018464	0.016831	0.044023	0.043255	0.028867
209	0.40681	0.297149	0.415281	0.406842	0.302829	0.413753	0.25457	0.183101	0.208138	0.252412	0.17487	0.208647	0.15147	0.10275	0.101992	0.143026	0.092668	0.09779	0.082881	0.055783	0.042846	0.081981	0.048944	0.045282	0.043801	0.02765	0.028825	0.043685	0.025011	0.025903	0.025742	0.024671	0.018537	0.022604	0.01848	0.016845	0.044339	0.043223	0.029066
209.2	0.407395	0.297358	0.415061	0.406894	0.30289	0.413841	0.25523	0.183089	0.208285	0.252502	0.174947	0.208741	0.151464	0.102313	0.102118	0.143107	0.092726	0.097852	0.083254	0.055631	0.042856	0.082038	0.048981	0.045316	0.044151	0.027909	0.028538	0.043719	0.025031	0.025924	0.025975	0.02492	0.018204	0.022622	0.018495	0.016859	0.044567	0.043239	0.028856
209.4	0.407369	0.297418	0.415124	0.406945	0.302952	0.413929	0.255153	0.18303	0.208377	0.252592	0.175025	0.208835	0.151287	0.1025	0.102145	0.143188	0.092785	0.097914	0.083122	0.055699	0.042845	0.082096	0.049017	0.045349	0.04424	0.028477	0.028492	0.043753	0.025052	0.025945	0.026163	0.025119	0.017632	0.022641	0.01851	0.016873	0.044666	0.04365	0.028848
209.6	0.407903	0.297462	0.415291	0.406996	0.303013	0.414017	0.25561	0.182778	0.208474	0.252682	0.175102	0.208929	0.151481	0.102584	0.102385	0.143268	0.092843	0.097976	0.08327	0.056237	0.042468	0.082153	0.049053	0.045383	0.04471	0.028673	0.028562	0.043787	0.025072	0.025966	0.027064	0.02511	0.017731	0.022659	0.018526	0.016887	0.04504	0.04392	0.028657
209.8	0.40806	0.297604	0.415099	0.407046	0.303075	0.414104	0.255638	0.182588	0.208417	0.252771	0.17518	0.209023	0.151334	0.102542	0.102186	0.143349	0.092902	0.098038	0.082807	0.056506	0.042038	0.082211	0.04909	0.045417	0.04471	0.028859	0.028844	0.043821	0.025092	0.025986	0.026998	0.025327	0.017565	0.022678	0.018541	0.016901	0.045053	0.043907	0.028321
210	0.408535	0.297343	0.414886	0.407097	0.303136	0.414191	0.255619	0.18303	0.208344	0.252861	0.175257	0.209117	0.152169	0.102479	0.101829	0.14343	0.09296	0.0981	0.082987	0.056757	0.041505	0.082268	0.049126	0.04545	0.045063	0.028656	0.029071	0.043854	0.025112	0.026007	0.027533	0.025046	0.017441	0.022696	0.018557	0.016915	0.045665	0.04408	0.02821
210.2	0.408811	0.297263	0.414823	0.407148	0.303197	0.414279	0.255854	0.183484	0.208249	0.25295	0.175334	0.209211	0.152273	0.102226	0.101947	0.14351	0.093018	0.098162	0.082967	0.056736	0.041036	0.082325	0.049162	0.045484	0.045395	0.028841	0.028897	0.043888	0.025132	0.026028	0.028104	0.024591	0.017199	0.022715	0.018572	0.016929	0.04588	0.04407	0.027968
210.4	0.409055	0.297321	0.414339	0.407198	0.303257	0.414365	0.256383	0.184296	0.20838	0.253039	0.175411	0.209305	0.152431	0.102926	0.1016	0.143591	0.093076	0.098224	0.08299	0.05726	0.040951	0.082383	0.049199	0.045518	0.045847	0.029382	0.029308	0.043922	0.025152	0.026049	0.028728	0.024759	0.017265	0.022733	0.018588	0.016943	0.046456	0.043895	0.027731
210.6	0.409018	0.297544	0.414392	0.407248	0.303318	0.414452	0.256523	0.184764	0.208253	0.253128	0.175488	0.209398	0.152311	0.103355	0.101576	0.143671	0.093134	0.098285	0.083627	0.057419	0.040735	0.08244	0.049235	0.045551	0.045964	0.029694	0.029288	0.043956	0.025172	0.02607	0.028295	0.024555	0.016903	0.022751	0.018603	0.016957	0.046534	0.043779	0.027758
210.8	0.409216	0.297017	0.413857	0.407298	0.303379	0.414538	0.256856	0.185032	0.207814	0.253217	0.175565	0.209492	0.152355	0.10353	0.101117	0.143752	0.093193	0.098347	0.083737	0.057374	0.040659	0.082497	0.049271	0.045585	0.046441	0.029444	0.029272	0.04399	0.025192	0.026091	0.028097	0.024533	0.0165	0.02277	0.018619	0.016972	0.046702	0.043337	0.027445
211	0.409392	0.29696	0.41355	0.407348	0.303439	0.414625	0.257021	0.185089	0.207494	0.253306	0.175642	0.209585	0.152578	0.103356	0.1008	0.143832	0.093251	0.098409	0.08412	0.057115	0.040621	0.082554	0.049308	0.045618	0.047162	0.029371	0.029562	0.044024	0.025212	0.026111	0.027854	0.024158	0.016437	0.022788	0.018634	0.016986	0.047001	0.043247	0.027443
211.2	0.409158	0.296282	0.413401	0.407398	0.303499	0.414711	0.25687	0.184463	0.207731	0.253395	0.175719	0.209678	0.152237	0.10309	0.100567	0.143912	0.093309	0.09847	0.084303	0.056579	0.04038	0.082611	0.049344	0.045652	0.047124	0.028737	0.029816	0.044057	0.025233	0.026132	0.027341	0.023511	0.01659	0.022807	0.01865	0.017	0.046822	0.042574	0.027421
211.4	0.408559	0.296601	0.41359	0.407447	0.303559	0.414797	0.256611	0.184928	0.207295	0.253483	0.175795	0.209771	0.15189	0.103076	0.100518	0.143993	0.093367	0.098532	0.084258	0.056785	0.040446	0.082669	0.04938	0.045686	0.046872	0.028801	0.029781	0.044091	0.025253	0.026153	0.026727	0.023491	0.017002	0.022825	0.018665	0.017014	0.04635	0.042406	0.027581
211.6	0.408051	0.295843	0.413294	0.407497	0.303619	0.414882	0.256413	0.184925	0.207691	0.253571	0.175872	0.209864	0.15163	0.102626	0.100596	0.144073	0.093425	0.098594	0.084109	0.056396	0.040862	0.082726	0.049416	0.045719	0.046351	0.028215	0.030211	0.044125	0.025273	0.026174	0.026199	0.022699	0.017508	0.022843	0.01868	0.017028	0.046194	0.041944	0.028138
211.8	0.407719	0.296042	0.413661	0.407546	0.303679	0.414968	0.256072	0.184826	0.207954	0.25366	0.175948	0.209957	0.151667	0.103057	0.100367	0.144153	0.093482	0.098655	0.08401	0.056323	0.040834	0.082783	0.049452	0.045753	0.046143	0.028544	0.030289	0.044159	0.025293	0.026194	0.025883	0.022856	0.01791	0.022862	0.018696	0.017042	0.046011	0.041546	0.028572
212	0.407979	0.295998	0.414104	0.407595	0.303739	0.415053	0.256647	0.18466	0.208397	0.253748	0.176024	0.210049	0.152528	0.103414	0.100846	0.144233	0.09354	0.098717	0.084302	0.056304	0.041442	0.08284	0.049489	0.045786	0.046519	0.028385	0.030326	0.044193	0.025313	0.026215	0.025848	0.022871	0.018515	0.02288	0.018711	0.017056	0.046659	0.041188	0.028628
212.2	0.407953	0.295881	0.414464	0.407644	0.303798	0.415138	0.256832	0.184536	0.208742	0.253836	0.176101	0.210142	0.153147	0.103085	0.101302	0.144312	0.093598	0.098778	0.084955	0.055806	0.041595	0.082897	0.049525	0.04582	0.046816	0.027939	0.030649	0.044226	0.025333	0.026236	0.026291	0.022365	0.018885	0.022899	0.018727	0.01707	0.047094	0.040937	0.02866
212.4	0.408132	0.29623	0.415085	0.407693	0.303857	0.415223	0.257183	0.184311	0.2092	0.253923	0.176177	0.210234	0.153278	0.103018	0.102055	0.144392	0.093656	0.098839	0.084903	0.055913	0.041871	0.082954	0.049561	0.045853	0.046708	0.027913	0.031405	0.04426	0.025353	0.026257	0.026297	0.021829	0.018989	0.022917	0.018742	0.017084	0.04699	0.041379	0.029092
212.6	0.407564	0.296335	0.414998	0.407741	0.303917	0.415307	0.256751	0.183922	0.209164	0.254011	0.176253	0.210327	0.153064	0.10262	0.102203	0.144472	0.093714	0.098901	0.084842	0.055732	0.041908	0.083011	0.049597	0.045887	0.046283	0.028029	0.030996	0.044294	0.025373	0.026277	0.026044	0.021407	0.018943	0.022935	0.018758	0.017098	0.0464	0.041272	0.029092
212.8	0.407649	0.296632	0.414835	0.40779	0.303976	0.415392	0.256852	0.183714	0.209323	0.254098	0.176328	0.210419	0.153353	0.102336	0.101879	0.144552	0.093771	0.098962	0.084987	0.056058	0.041951	0.083068	0.049633	0.04592	0.046116	0.028327	0.030485	0.044327	0.025393	0.026298	0.026208	0.021607	0.018831	0.022954	0.018773	0.017112	0.046768	0.041506	0.029184
213	0.40833	0.296555	0.415412	0.407838	0.304034	0.415476	0.257075	0.183503	0.210036	0.254186	0.176404	0.210511	0.153658	0.10195	0.102404	0.144631	0.093829	0.099023	0.08562	0.056116	0.042319	0.083124	0.049669	0.045953	0.046059	0.028592	0.030427	0.044361	0.025413	0.026319	0.026775	0.021966	0.018931	0.022972	0.018788	0.017126	0.046811	0.041448	0.029155
213.2	0.408111	0.296359	0.415694	0.407886	0.304093	0.41556	0.256499	0.18342	0.210188	0.254273	0.17648	0.210603	0.153516	0.101767	0.102471	0.144711	0.093887	0.099084	0.085746	0.055383	0.04217	0.083181	0.049705	0.045987	0.045377	0.028572	0.029887	0.044395	0.025433	0.02634	0.026909	0.022082	0.018416	0.02299	0.018804	0.01714	0.046648	0.041135	0.029273
213.4	0.408431	0.296379	0.416157	0.407934	0.304152	0.415644	0.256514	0.183473	0.210566	0.25436	0.176555	0.210695	0.153759	0.10175	0.102849	0.14479	0.093944	0.099145	0.085476	0.055281	0.042413	0.083238	0.049741	0.04602	0.045453	0.028398	0.029922	0.044428	0.025453	0.02636	0.027334	0.022055	0.018092	0.023009	0.018819	0.017154	0.04684	0.041238	0.029477
213.6	0.409363	0.29665	0.416618	0.407982	0.30421	0.415727	0.256599	0.183561	0.211231	0.254447	0.176631	0.210786	0.153961	0.101671	0.103506	0.144869	0.094002	0.099207	0.085274	0.055796	0.042386	0.083295	0.049777	0.046054	0.045405	0.028434	0.030141	0.044462	0.025473	0.026381	0.027826	0.0224	0.018318	0.023027	0.018835	0.017168	0.047129	0.041572	0.029881
213.8	0.409616	0.296759	0.416614	0.40803	0.304269	0.415811	0.256803	0.18391	0.211494	0.254534	0.176706	0.210878	0.154436	0.102087	0.103194	0.144949	0.094059	0.099268	0.085182	0.055794	0.042511	0.083352	0.049813	0.046087	0.045312	0.028613	0.029951	0.044496	0.025493	0.026402	0.027976	0.022513	0.017806	0.023045	0.01885	0.017182	0.047583	0.042271	0.029581
214	0.410282	0.297379	0.416808	0.408078	0.304327	0.415894	0.2572	0.184664	0.211777	0.25462	0.176782	0.21097	0.155026	0.102672	0.103164	0.145028	0.094116	0.099329	0.085493	0.056155	0.042753	0.083408	0.049849	0.04612	0.045575	0.029184	0.029736	0.044529	0.025513	0.026422	0.028899	0.022892	0.017512	0.023064	0.018865	0.017196	0.047976	0.04289	0.029975
214.2	0.411164	0.29765	0.41695	0.408125	0.304385	0.415977	0.258032	0.185193	0.211826	0.254707	0.176857	0.211061	0.155384	0.103235	0.103723	0.145107	0.094174	0.09939	0.085952	0.056485	0.04302	0.083465	0.049885	0.046154	0.046415	0.029431	0.029754	0.044563	0.025533	0.026443	0.029415	0.023003	0.017846	0.023082	0.018881	0.01721	0.048932	0.042691	0.030095
214.4	0.41228	0.298247	0.417201	0.408172	0.304443	0.41606	0.259367	0.186054	0.21185	0.254793	0.176932	0.211152	0.15615	0.104016	0.103522	0.145186	0.094231	0.099451	0.08672	0.057082	0.042898	0.083522	0.049921	0.046187	0.047499	0.02999	0.029773	0.044597	0.025553	0.026464	0.029842	0.023571	0.017822	0.0231	0.018896	0.017224	0.0493	0.042935	0.030094
214.6	0.412713	0.298757	0.417313	0.40822	0.3045	0.416142	0.259592	0.185677	0.211783	0.254879	0.177007	0.211243	0.156401	0.104171	0.103588	0.145265	0.094288	0.099511	0.087126	0.057153	0.042927	0.083578	0.049957	0.04622	0.04796	0.030063	0.030135	0.04463	0.025573	0.026484	0.030295	0.023778	0.017884	0.023119	0.018911	0.017238	0.049605	0.04334	0.030775
214.8	0.412893	0.298466	0.417279	0.408267	0.304558	0.416225	0.259932	0.185399	0.211683	0.254965	0.177082	0.211334	0.156184	0.104243	0.103463	0.145344	0.094346	0.099572	0.086736	0.057113	0.042616	0.083635	0.049993	0.046254	0.048403	0.029803	0.030369	0.044664	0.025593	0.026505	0.030155	0.023844	0.017981	0.023137	0.018927	0.017252	0.049381	0.043474	0.030826
215	0.412682	0.298227	0.41747	0.408313	0.304616	0.416307	0.259956	0.184837	0.212202	0.255051	0.177157	0.211425	0.155511	0.104241	0.103548	0.145423	0.094403	0.099633	0.086397	0.057183	0.042443	0.083691	0.050029	0.046287	0.048217	0.029325	0.030827	0.044697	0.025613	0.026526	0.029651	0.023474	0.018494	0.023155	0.018942	0.017266	0.04913	0.043391	0.030686
215.2	0.412222	0.298246	0.417342	0.40836	0.304673	0.416389	0.259695	0.184857	0.212572	0.255137	0.177231	0.211516	0.154797	0.103983	0.103381	0.145501	0.09446	0.099694	0.086237	0.057243	0.04205	0.083748	0.050065	0.04632	0.047764	0.028874	0.03066	0.044731	0.025633	0.026546	0.028778	0.023101	0.018841	0.023174	0.018958	0.01728	0.048785	0.042985	0.030467
215.4	0.412156	0.298901	0.41778	0.408407	0.30473	0.416471	0.259742	0.185561	0.212671	0.255222	0.177306	0.211607	0.15484	0.104217	0.103774	0.14558	0.094517	0.099754	0.086527	0.057628	0.042185	0.083804	0.050101	0.046354	0.047473	0.0284	0.031059	0.044764	0.025653	0.026567	0.028382	0.02343	0.019053	0.023192	0.018973	0.017294	0.049081	0.042989	0.0307
215.6	0.411994	0.29843	0.418203	0.408453	0.304787	0.416552	0.260105	0.184818	0.212784	0.255308	0.17738	0.211697	0.154945	0.104105	0.103898	0.145659	0.094574	0.099815	0.086747	0.057547	0.042474	0.083861	0.050137	0.046387	0.047276	0.027858	0.031656	0.044798	0.025673	0.026588	0.028052	0.023796	0.019521	0.02321	0.018988	0.017308	0.049363	0.042471	0.03068
215.8	0.411628	0.299556	0.418513	0.408499	0.304844	0.416634	0.260438	0.185443	0.212893	0.255393	0.177455	0.211788	0.154913	0.104575	0.104038	0.145737	0.094631	0.099876	0.086532	0.058394	0.04252	0.083917	0.050173	0.04642	0.047332	0.028506	0.031904	0.044831	0.025693	0.026608	0.027541	0.024627	0.020242	0.023228	0.019004	0.017322	0.049082	0.042587	0.030439
216	0.41192	0.299634	0.418163	0.408546	0.304901	0.416715	0.261175	0.185612	0.212722	0.255478	0.177529	0.211878	0.155524	0.104902	0.103852	0.145816	0.094688	0.099936	0.086559	0.058784	0.04227	0.083974	0.050208	0.046453	0.047594	0.028378	0.031844	0.044865	0.025713	0.026629	0.027365	0.024842	0.020341	0.023247	0.019019	0.017336	0.049358	0.042709	0.029623
216.2	0.41138	0.299553	0.418203	0.408592	0.304957	0.416796	0.260964	0.18547	0.212528	0.255563	0.177603	0.211968	0.155188	0.104554	0.103853	0.145894	0.094745	0.099997	0.08637	0.058677	0.041985	0.08403	0.050244	0.046486	0.047684	0.027934	0.032232	0.044898	0.025732	0.026649	0.027244	0.024504	0.02048	0.023265	0.019034	0.01735	0.049104	0.042395	0.029382
216.4	0.411419	0.299782	0.417931	0.408637	0.305014	0.416877	0.26095	0.185356	0.212106	0.255648	0.177677	0.212058	0.155199	0.104404	0.103241	0.145972	0.094802	0.100057	0.086648	0.059158	0.041451	0.084086	0.05028	0.04652	0.047483	0.027795	0.031683	0.044932	0.025752	0.02667	0.02702	0.024485	0.01966	0.023283	0.01905	0.017364	0.049218	0.042346	0.02911
216.6	0.411027	0.299951	0.417353	0.408683	0.30507	0.416957	0.260217	0.185218	0.211667	0.255733	0.177751	0.212148	0.154906	0.103875	0.102742	0.146051	0.094859	0.100118	0.086579	0.058951	0.041064	0.084142	0.050316	0.046553	0.046525	0.027591	0.031102	0.044965	0.025772	0.026691	0.027208	0.024504	0.018954	0.023302	0.019065	0.017378	0.048956	0.041687	0.028692
216.8	0.411174	0.300101	0.417336	0.408729	0.305126	0.417038	0.260249	0.185507	0.211749	0.255818	0.177825	0.212238	0.155329	0.103597	0.102313	0.146129	0.094916	0.100178	0.086863	0.058889	0.040937	0.084199	0.050352	0.046586	0.046471	0.027466	0.031453	0.044999	0.025792	0.026711	0.027725	0.024569	0.01882	0.02332	0.01908	0.017391	0.049145	0.041753	0.028504
217	0.411317	0.299742	0.418076	0.408774	0.305182	0.417118	0.259995	0.185388	0.212254	0.255902	0.177899	0.212328	0.155537	0.103786	0.102761	0.146207	0.094973	0.100238	0.087043	0.058311	0.041046	0.084255	0.050387	0.046619	0.046364	0.027449	0.031813	0.045032	0.025812	0.026732	0.027989	0.02461	0.018791	0.023338	0.019096	0.017405	0.048966	0.041502	0.028643
217.2	0.411153	0.299199	0.418108	0.408819	0.305238	0.417198	0.25926	0.184819	0.212412	0.255986	0.177973	0.212417	0.155466	0.103604	0.102599	0.146285	0.095029	0.100299	0.086666	0.057243	0.040761	0.084311	0.050423	0.046652	0.045937	0.026962	0.031588	0.045066	0.025832	0.026752	0.028126	0.024018	0.018371	0.023356	0.019111	0.017419	0.048933	0.041202	0.028634
217.4	0.411799	0.299374	0.417688	0.408865	0.305294	0.417278	0.259491	0.185249	0.212553	0.256071	0.178046	0.212507	0.155792	0.103542	0.102505	0.146363	0.095086	0.100359	0.086593	0.057038	0.040865	0.084367	0.050459	0.046685	0.04613	0.027276	0.031206	0.045099	0.025852	0.026773	0.028394	0.023912	0.017908	0.023375	0.019126	0.017433	0.049315	0.041854	0.028545
217.6	0.411796	0.299504	0.41731	0.40891	0.30535	0.417358	0.25943	0.185981	0.212772	0.256155	0.17812	0.212596	0.156052	0.103843	0.102269	0.146441	0.095143	0.100419	0.086806	0.057213	0.04081	0.084423	0.050494	0.046718	0.046008	0.027929	0.030855	0.045132	0.025872	0.026793	0.028314	0.023696	0.017847	0.023393	0.019142	0.017447	0.049056	0.042468	0.028748
217.8	0.411985	0.29966	0.417789	0.408955	0.305405	0.417437	0.260046	0.18647	0.212502	0.256239	0.178193	0.212686	0.156227	0.103928	0.102215	0.146519	0.095199	0.100479	0.086868	0.056733	0.040989	0.08448	0.05053	0.046751	0.046333	0.028089	0.03083	0.045166	0.025892	0.026814	0.028824	0.023736	0.017727	0.023411	0.019157	0.017461	0.048861	0.043298	0.028894
218	0.41232	0.299973	0.417729	0.408999	0.305461	0.417517	0.260349	0.186945	0.212221	0.256322	0.178267	0.212775	0.156394	0.10398	0.102185	0.146596	0.095256	0.100539	0.087318	0.056811	0.041244	0.084536	0.050566	0.046784	0.046796	0.028539	0.030476	0.045199	0.025911	0.026835	0.0293	0.023935	0.01751	0.023429	0.019172	0.017475	0.049314	0.043382	0.028735
218.2	0.412573	0.299478	0.417562	0.409044	0.305516	0.417596	0.260562	0.186639	0.212005	0.256406	0.17834	0.212864	0.156792	0.103701	0.102534	0.146674	0.095312	0.1006	0.086933	0.056521	0.041342	0.084592	0.050602	0.046818	0.046717	0.028351	0.030288	0.045232	0.025931	0.026855	0.028936	0.023259	0.017666	0.023447	0.019187	0.017489	0.049433	0.043584	0.028821
218.4	0.412782	0.299943	0.417825	0.409088	0.305571	0.417675	0.260721	0.186584	0.211718	0.256489	0.178413	0.212953	0.156565	0.103259	0.102855	0.146752	0.095369	0.10066	0.086882	0.056186	0.041562	0.084648	0.050637	0.046851	0.046606	0.028774	0.030178	0.045266	0.025951	0.026876	0.028896	0.023655	0.017599	0.023466	0.019203	0.017503	0.048512	0.0443	0.028788
218.6	0.412309	0.299822	0.418074	0.409133	0.305626	0.417753	0.260372	0.186274	0.211893	0.256573	0.178486	0.213041	0.156505	0.103378	0.103153	0.146829	0.095425	0.10072	0.086606	0.056076	0.042047	0.084704	0.050673	0.046884	0.04656	0.029062	0.030619	0.045299	0.025971	0.026896	0.028637	0.023898	0.0179	0.023484	0.019218	0.017517	0.048281	0.044532	0.029399
218.8	0.412133	0.299511	0.418266	0.409177	0.305681	0.417832	0.260148	0.186204	0.212268	0.256656	0.178559	0.21313	0.155937	0.103322	0.103776	0.146906	0.095482	0.100779	0.086362	0.056022	0.042	0.08476	0.050708	0.046917	0.046761	0.029148	0.030462	0.045332	0.025991	0.026917	0.028136	0.023526	0.018061	0.023502	0.019233	0.017531	0.047713	0.044811	0.029442
219	0.411838	0.299948	0.418556	0.409221	0.305736	0.41791	0.259874	0.186508	0.2125	0.256739	0.178632	0.213219	0.155706	0.103723	0.103927	0.146984	0.095538	0.100839	0.086169	0.056335	0.042335	0.084815	0.050744	0.04695	0.046251	0.029541	0.030341	0.045366	0.026011	0.026937	0.028021	0.023703	0.018619	0.02352	0.019249	0.017545	0.047538	0.044872	0.029572
219.2	0.412161	0.300363	0.418675	0.409265	0.30579	0.417988	0.259748	0.187328	0.212782	0.256822	0.178704	0.213307	0.155821	0.104052	0.103931	0.147061	0.095594	0.100899	0.08657	0.056211	0.042543	0.084871	0.05078	0.046982	0.046383	0.030103	0.030453	0.045399	0.02603	0.026958	0.027789	0.024181	0.019031	0.023538	0.019264	0.017559	0.047481	0.045238	0.029899
219.4	0.411847	0.300299	0.419183	0.409309	0.305845	0.418066	0.259884	0.187085	0.21267	0.256905	0.178777	0.213396	0.15572	0.104427	0.104226	0.147138	0.095651	0.100959	0.086819	0.056216	0.043298	0.084927	0.050815	0.047015	0.046325	0.029982	0.030902	0.045432	0.02605	0.026978	0.027845	0.024536	0.019294	0.023557	0.019279	0.017572	0.047498	0.045113	0.030389
219.6	0.411598	0.300193	0.419278	0.409352	0.305899	0.418144	0.260378	0.186873	0.212644	0.256988	0.17885	0.213484	0.155329	0.104496	0.104209	0.147216	0.095707	0.101019	0.086523	0.056486	0.043196	0.084983	0.050851	0.047048	0.046427	0.030658	0.031077	0.045466	0.02607	0.026999	0.027391	0.024514	0.019554	0.023575	0.019295	0.017586	0.046669	0.04509	0.030742
219.8	0.411365	0.300497	0.419205	0.409396	0.305953	0.418222	0.260561	0.187893	0.213109	0.25707	0.178922	0.213572	0.155181	0.104975	0.104474	0.147293	0.095763	0.101079	0.086093	0.05723	0.043336	0.085039	0.050886	0.047081	0.046678	0.031066	0.031099	0.045499	0.02609	0.027019	0.026809	0.025374	0.019765	0.023593	0.01931	0.0176	0.046748	0.045174	0.03081
220	0.411151	0.299951	0.419108	0.409439	0.306007	0.418299	0.260376	0.188088	0.213253	0.257153	0.178994	0.21366	0.155148	0.105854	0.104303	0.14737	0.095819	0.101138	0.085774	0.057235	0.043378	0.085094	0.050922	0.047114	0.046657	0.030896	0.031242	0.045532	0.02611	0.02704	0.026924	0.025515	0.019626	0.023611	0.019325	0.017614	0.046937	0.044989	0.030375
220.2	0.410788	0.300066	0.419444	0.409482	0.306061	0.418377	0.260067	0.188015	0.213653	0.257235	0.179067	0.213748	0.155271	0.10613	0.104637	0.147447	0.095875	0.101198	0.086086	0.057282	0.043685	0.08515	0.050957	0.047147	0.046967	0.030607	0.031734	0.045565	0.026129	0.02706	0.026705	0.025514	0.019998	0.023629	0.01934	0.017628	0.047038	0.044619	0.030615
220.4	0.410822	0.300064	0.419494	0.409525	0.306115	0.418454	0.260558	0.188105	0.213571	0.257317	0.179139	0.213836	0.155676	0.106567	0.104624	0.147523	0.095931	0.101257	0.086361	0.057722	0.043534	0.085206	0.050993	0.04718	0.047188	0.030592	0.031611	0.045598	0.026149	0.027081	0.026592	0.025499	0.019879	0.023648	0.019356	0.017642	0.047824	0.044515	0.030883
220.6	0.410657	0.299774	0.419555	0.409568	0.306168	0.41853	0.260472	0.187911	0.213767	0.257399	0.179211	0.213923	0.155705	0.106676	0.104978	0.1476	0.095987	0.101317	0.086194	0.057637	0.04383	0.085262	0.051028	0.047213	0.046964	0.030048	0.031921	0.045632	0.026169	0.027101	0.026991	0.025445	0.02003	0.023666	0.019371	0.017656	0.04855	0.044091	0.031044
220.8	0.411283	0.299807	0.419876	0.409611	0.306222	0.418607	0.26124	0.188099	0.214265	0.257481	0.179283	0.214011	0.156455	0.107297	0.104837	0.147677	0.096043	0.101376	0.086709	0.05768	0.043504	0.085317	0.051063	0.047246	0.047568	0.03033	0.032289	0.045665	0.026189	0.027122	0.027385	0.025212	0.020341	0.023684	0.019386	0.01767	0.04954	0.044256	0.031251
221	0.411686	0.299707	0.420208	0.409654	0.306275	0.418684	0.262076	0.188087	0.214891	0.257563	0.179355	0.214098	0.15707	0.107644	0.104687	0.147754	0.096099	0.101436	0.087098	0.057193	0.043542	0.085373	0.051099	0.047278	0.047672	0.030124	0.032264	0.045698	0.026209	0.027142	0.027911	0.025133	0.020025	0.023702	0.019401	0.017684	0.050569	0.043628	0.031264
221.2	0.412127	0.299945	0.419736	0.409696	0.306329	0.41876	0.262629	0.188297	0.21511	0.257644	0.179427	0.214186	0.157203	0.107861	0.104329	0.14783	0.096155	0.101495	0.087444	0.057504	0.043371	0.085428	0.051134	0.047311	0.04796	0.030185	0.032104	0.045731	0.026228	0.027163	0.028574	0.024975	0.019584	0.02372	0.019417	0.017697	0.050945	0.043983	0.031014
221.4	0.412402	0.300323	0.419335	0.409739	0.306382	0.418836	0.262974	0.189076	0.214804	0.257726	0.179498	0.214273	0.157728	0.107687	0.104085	0.147907	0.096211	0.101555	0.088054	0.05782	0.043249	0.085484	0.05117	0.047344	0.048673	0.030267	0.031553	0.045764	0.026248	0.027183	0.029062	0.025081	0.019004	0.023738	0.019432	0.017711	0.051614	0.043856	0.030873
221.6	0.412397	0.300396	0.419255	0.409781	0.306435	0.418912	0.263019	0.189536	0.214419	0.257807	0.17957	0.21436	0.157605	0.107498	0.103933	0.147983	0.096267	0.101614	0.088238	0.058127	0.043124	0.085539	0.051205	0.047377	0.04884	0.03	0.031497	0.045797	0.026268	0.027203	0.029372	0.024727	0.018604	0.023756	0.019447	0.017725	0.051701	0.043822	0.030475
221.8	0.413042	0.300113	0.419626	0.409823	0.306488	0.418988	0.263342	0.188858	0.213989	0.257888	0.179641	0.214447	0.157502	0.106733	0.104149	0.14806	0.096323	0.101673	0.088112	0.057646	0.042688	0.085595	0.05124	0.04741	0.048825	0.029651	0.031526	0.045831	0.026288	0.027224	0.029591	0.024167	0.017945	0.023774	0.019462	0.017739	0.052	0.043568	0.029722
222	0.412947	0.300291	0.419283	0.409865	0.30654	0.419063	0.263366	0.188703	0.213619	0.257969	0.179713	0.214534	0.157617	0.106747	0.103823	0.148136	0.096378	0.101733	0.088441	0.05785	0.042787	0.08565	0.051276	0.047442	0.048705	0.029416	0.031075	0.045864	0.026307	0.027244	0.029615	0.024187	0.017385	0.023793	0.019478	0.017753	0.052024	0.043414	0.029189
222.2	0.413027	0.300914	0.418784	0.409907	0.306593	0.419139	0.262729	0.188257	0.213364	0.25805	0.179784	0.214621	0.157722	0.106342	0.10396	0.148212	0.096434	0.101792	0.088026	0.05786	0.042529	0.085706	0.051311	0.047475	0.048232	0.029014	0.030792	0.045897	0.026327	0.027265	0.028841	0.024033	0.017048	0.023811	0.019493	0.017767	0.051239	0.043494	0.029161
222.4	0.41349	0.301254	0.418919	0.409949	0.306645	0.419214	0.262508	0.188236	0.21283	0.258131	0.179855	0.214707	0.158096	0.106132	0.103902	0.148288	0.09649	0.101851	0.088257	0.057864	0.042265	0.085761	0.051346	0.047508	0.048559	0.029451	0.03062	0.04593	0.026347	0.027285	0.028962	0.024316	0.016855	0.023829	0.019508	0.017781	0.050822	0.043609	0.028797
222.6	0.413665	0.301466	0.419346	0.409991	0.306698	0.419289	0.262205	0.188195	0.213146	0.258212	0.179926	0.214794	0.158626	0.106302	0.103729	0.148364	0.096545	0.10191	0.088343	0.058164	0.042179	0.085816	0.051382	0.047541	0.048683	0.029635	0.030872	0.045963	0.026366	0.027306	0.028833	0.024581	0.01669	0.023847	0.019523	0.017794	0.05078	0.043555	0.029079
222.8	0.414101	0.301535	0.419828	0.410032	0.30675	0.419364	0.261584	0.187762	0.213599	0.258292	0.179997	0.21488	0.158801	0.105896	0.103829	0.14844	0.096601	0.101969	0.088505	0.057896	0.04231	0.085872	0.051417	0.047573	0.048844	0.029465	0.031054	0.045996	0.026386	0.027326	0.029168	0.024268	0.016866	0.023865	0.019538	0.017808	0.050383	0.043846	0.029213
223	0.4141	0.302191	0.420029	0.410074	0.306802	0.419439	0.261341	0.188043	0.213697	0.258372	0.180068	0.214967	0.159047	0.106398	0.103317	0.148516	0.096656	0.102028	0.088179	0.05803	0.042431	0.085927	0.051452	0.047606	0.048099	0.029672	0.031396	0.046029	0.026406	0.027346	0.029165	0.02496	0.01718	0.023883	0.019554	0.017822	0.050076	0.043947	0.029286
223.2	0.414566	0.302173	0.420344	0.410115	0.306854	0.419513	0.261328	0.188099	0.214088	0.258453	0.180139	0.215053	0.158899	0.10646	0.103204	0.148592	0.096712	0.102087	0.088358	0.057774	0.042433	0.085982	0.051487	0.047639	0.048284	0.029583	0.031551	0.046062	0.026426	0.027367	0.028845	0.024987	0.017531	0.023901	0.019569	0.017836	0.05001	0.044343	0.029468
223.4	0.414131	0.302028	0.420695	0.410156	0.306906	0.419588	0.260748	0.187658	0.214063	0.258533	0.18021	0.215139	0.158674	0.106285	0.103487	0.148668	0.096767	0.102146	0.088025	0.057986	0.042764	0.086037	0.051523	0.047671	0.047688	0.029473	0.031548	0.046095	0.026445	0.027387	0.028146	0.02484	0.017941	0.023919	0.019584	0.01785	0.049227	0.044216	0.0298
223.6	0.414107	0.302174	0.421172	0.410197	0.306957	0.419662	0.260732	0.188653	0.215032	0.258613	0.180281	0.215225	0.158782	0.106347	0.103709	0.148744	0.096823	0.102205	0.087578	0.058609	0.042733	0.086093	0.051558	0.047704	0.047664	0.029909	0.03175	0.046128	0.026465	0.027407	0.028127	0.025489	0.018316	0.023937	0.019599	0.017864	0.048988	0.044492	0.030375
223.8	0.41392	0.302224	0.421604	0.410238	0.307009	0.419736	0.260541	0.18949	0.215274	0.258693	0.180351	0.215311	0.158382	0.10673	0.104448	0.148819	0.096878	0.102264	0.086735	0.059219	0.04335	0.086148	0.051593	0.047737	0.047358	0.029879	0.031876	0.046161	0.026485	0.027428	0.027555	0.026176	0.019096	0.023955	0.019614	0.017877	0.049022	0.044635	0.030621
224	0.413534	0.30195	0.421786	0.410279	0.30706	0.419809	0.260111	0.189758	0.215367	0.258772	0.180422	0.215397	0.157966	0.106731	0.104856	0.148895	0.096933	0.102323	0.086418	0.059301	0.043682	0.086203	0.051628	0.047769	0.046878	0.029874	0.031942	0.046194	0.026504	0.027448	0.027296	0.02608	0.019545	0.023973	0.01963	0.017891	0.048341	0.044951	0.030665
224.2	0.413727	0.302194	0.422527	0.410319	0.307112	0.419883	0.26047	0.189728	0.215836	0.258852	0.180492	0.215482	0.158336	0.107041	0.105463	0.148971	0.096989	0.102381	0.086614	0.05957	0.043883	0.086258	0.051663	0.047802	0.047237	0.029963	0.032042	0.046227	0.026524	0.027468	0.027139	0.026234	0.02011	0.023992	0.019645	0.017905	0.048353	0.04493	0.030995
224.4	0.413445	0.301781	0.422694	0.41036	0.307163	0.419957	0.260981	0.189756	0.215492	0.258931	0.180562	0.215568	0.158304	0.107198	0.105625	0.149046	0.097044	0.10244	0.086369	0.059374	0.043691	0.086313	0.051699	0.047834	0.047313	0.02983	0.031528	0.04626	0.026544	0.027489	0.0269	0.025931	0.020441	0.02401	0.01966	0.017919	0.048405	0.04475	0.030906
224.6	0.413542	0.301758	0.422714	0.4104	0.307214	0.42003	0.261705	0.189994	0.21581	0.259011	0.180633	0.215653	0.158531	0.107125	0.105823	0.149121	0.097099	0.102499	0.086541	0.059305	0.044271	0.086368	0.051734	0.047867	0.04775	0.030008	0.031248	0.046293	0.026563	0.027509	0.027699	0.025985	0.020517	0.024028	0.019675	0.017933	0.048966	0.044792	0.030639
224.8	0.413689	0.301977	0.423125	0.410441	0.307265	0.420103	0.262281	0.190543	0.215898	0.25909	0.180703	0.215739	0.158796	0.107352	0.105743	0.149197	0.097154	0.102557	0.086523	0.059157	0.044303	0.086423	0.051769	0.047899	0.048074	0.03023	0.031212	0.046326	0.026583	0.027529	0.027906	0.026064	0.020243	0.024046	0.01969	0.017946	0.04909	0.044687	0.030384
[truncated: 4,125 more rows]

## Sheet: Figure 1d (right panel)
α-IAPP-O binding to biotin-hIAPP (nm)
[truncated: 4,501 more rows]

[truncated: 36 more sheets: Figure 1e, Figure 2a, Figure 2d, Figure 2e, Figure 2f, Figure 2g, Figure 2h, Figure 3a,b,e, Figure 3f,g, Figure 3h,i, Figure 4b,c, Figure 4d-i, Figure 4k,l, Figure 5b-e, Figure 6b,c, Figure 6d-i, Supplementary Figure 2a, Supplementary Figure 3, Supplementary Figure 4, Supplementary Figure 5 …]
